# Supplementary material for: Tris(3-chloro­pentane-2,4-dionato-κ2 O,O′)iron(III)
Source: Acta Crystallogr Sect E Struct Rep Online. 2012 May 26;68(Pt 6):m807. doi: 10.1107/S1600536812023215 (PMC3379132; doi:10.1107/S1600536812023215)
Supplement: Supplementary file 2 [file e-68-0m807-Isup2.hkl]

#
# h,k,l, Fc-squared, Fo-squared, sigma(Fo-squared) and status flag
#
data_I
_shelx_title ' k1886 in C 2/c'
_shelx_refln_list_code          4
_shelx_F_calc_maximum      140.96
_exptl_crystal_F_000       932.00
_reflns_d_resolution_high  0.7715
 
loop_
 _symmetry_equiv_pos_as_xyz
 'x, y, z'
 '-x, y, -z+1/2'
 'x+1/2, y+1/2, z'
 '-x+1/2, y+1/2, -z+1/2'
 '-x, -y, -z'
 'x, -y, z-1/2'
 '-x+1/2, -y+1/2, -z'
 'x+1/2, -y+1/2, z-1/2'
 
_cell_length_a    15.7745
_cell_length_b     9.5424
_cell_length_c    12.9833
_cell_angle_alpha  90.000
_cell_angle_beta  100.610
_cell_angle_gamma  90.000
 
_shelx_F_squared_multiplier     1.000
 
loop_
 _refln_index_h
 _refln_index_k
 _refln_index_l
 _refln_F_squared_calc
 _refln_F_squared_meas
 _refln_F_squared_sigma
 _refln_observed_status
   6   0   0    17820.57    16358.78    259.07 o
   8   0   0     3304.12     3320.85     55.63 o
  10   0   0     9401.62     9081.95    145.89 o
  12   0   0      381.98      481.60     10.98 o
  14   0   0      338.62      398.51     10.51 o
  16   0   0     1285.75     1403.74     26.03 o
  18   0   0      175.29      158.78      6.69 o
  20   0   0      281.13      331.89     14.33 o
   5   1   0    11407.24    11234.84    126.12 o
   7   1   0     3142.88     3053.16     38.11 o
   9   1   0      778.31      916.74     12.49 o
  11   1   0       44.14       67.91      2.87 o
  13   1   0       24.21       23.20      2.38 o
  15   1   0       10.31        7.42      2.11 o
  17   1   0      214.59      200.80      4.99 o
  19   1   0       49.63       50.56      7.28 o
   4   2   0     5412.41     4423.62     54.99 o
   6   2   0     1992.96     1839.10     39.88 o
   8   2   0     5005.27     4655.58     58.13 o
  10   2   0     3130.64     3018.01     38.75 o
  12   2   0     2884.72     3130.19     39.34 o
  14   2   0      110.82       95.47      3.53 o
  16   2   0     1792.45     1955.94     29.14 o
  18   2   0      421.00      392.85     11.10 o
   1   3   0       64.74      105.01      2.11 o
   3   3   0       28.43       21.91      1.83 o
   5   3   0      203.03      344.13      8.00 o
   7   3   0      371.72      520.95      8.51 o
   9   3   0     1686.27     1681.00     22.53 o
  11   3   0      362.46      373.90      6.94 o
  13   3   0      810.25      865.30     13.80 o
  15   3   0      383.74      373.20      7.45 o
  17   3   0       85.51       87.64      6.92 o
  19   3   0      152.49      131.35      7.62 o
   0   4   0     3043.92     2862.90     43.12 o
   4   4   0      402.42      393.11      6.32 o
   6   4   0       46.13       52.36      2.58 o
   8   4   0     3103.24     2819.03     33.85 o
  10   4   0       31.73       35.49      3.34 o
  12   4   0     1224.83     1249.84     19.09 o
  14   4   0       65.62       54.04      4.15 o
  16   4   0       38.73       31.26      6.09 o
  18   4   0       65.35       71.22      6.25 o
   1   5   0      288.91      208.49      3.29 o
   3   5   0     2629.58     2124.63     25.99 o
   5   5   0     1587.22     1770.00     23.76 o
   7   5   0     4781.29     4790.35     59.55 o
   9   5   0      781.00      915.92     13.01 o
  11   5   0      333.26      285.01      5.61 o
  13   5   0      651.77      734.87     16.36 o
  15   5   0       48.22       40.25      4.01 o
  17   5   0      575.82      635.39     17.35 o
   0   6   0        5.80       16.67      6.09 o
   2   6   0     3325.70     3436.26     37.67 o
   4   6   0      290.76      321.45      4.96 o
   6   6   0      473.86      435.87      7.59 o
   8   6   0        2.40        9.55      2.87 o
  10   6   0       15.74       16.05      2.69 o
  12   6   0      419.49      477.28     12.77 o
  14   6   0       71.48       70.35      5.25 o
  16   6   0      195.81      150.38      7.40 o
   1   7   0     5889.10     5844.20    149.95 o
   3   7   0     2170.67     2127.50     26.90 o
   5   7   0     1921.34     2085.10     44.89 o
   7   7   0      713.67      704.21     12.07 o
   9   7   0     1258.99     1313.14     19.39 o
  11   7   0       20.48       27.55      2.87 o
  13   7   0        6.88        7.89      3.03 o
  15   7   0       33.51       48.33      3.46 o
   0   8   0      660.36      651.94     41.67 o
   2   8   0     1840.08     1835.77     53.25 o
   4   8   0     1407.00     1462.90     18.99 o
   6   8   0      487.65      510.60     14.80 o
   8   8   0      151.19      144.41      4.13 o
  10   8   0        4.23        4.34      2.39 o
  12   8   0       56.85       49.76      4.06 o
  14   8   0       40.43       37.94      3.53 o
   1   9   0      611.29      657.05     10.96 o
   3   9   0      218.80      256.61     13.49 o
   5   9   0      783.15      832.91     14.52 o
   7   9   0      202.26      220.15      5.44 o
   9   9   0      508.14      499.10     15.64 o
  11   9   0      235.26      230.45      6.39 o
  13   9   0       93.91       78.75      5.25 o
   0  10   0       19.28       19.88      3.38 o
   2  10   0       20.07       15.97      2.18 o
   4  10   0       47.86       44.95      2.35 o
   6  10   0       55.26       59.18      2.95 o
   8  10   0       97.38       78.37      4.54 o
  10  10   0      189.06      186.34     18.98 o
   1  11   0       52.86       42.32      4.54 o
   3  11   0      322.88      321.15      8.55 o
   5  11   0       20.69       16.91      2.06 o
   7  11   0       61.83       50.76      4.46 o
   9  11   0       23.68       15.28      5.01 o
   0  12   0        8.02        8.36      7.16 o
   2  12   0        1.17        2.15      4.54 o
   4  12   0       18.35        2.39      5.01 o
 -19   1   1       15.75        5.41      6.09 o
 -17   1   1      511.78      535.12      9.27 o
 -15   1   1      252.90      270.00      8.24 o
 -13   1   1      883.90      836.98     12.58 o
 -11   1   1     3496.05     3540.97     49.07 o
  -9   1   1        4.79        1.66      2.47 o
  -7   1   1     7828.57     7451.64     85.31 o
  -5   1   1      916.57     1008.78     13.02 o
   3   1   1      224.66      180.23      4.81 o
   5   1   1       22.02       10.78      2.03 o
   7   1   1      175.77      184.15      3.18 o
   9   1   1     1183.51     1178.77     15.30 o
  11   1   1       14.92       17.35      2.12 o
  13   1   1       20.73       23.71      5.49 o
  15   1   1      123.26      111.37      4.89 o
  17   1   1      419.73      419.93     11.10 o
  19   1   1      152.87      147.38      5.65 o
 -20   2   1       55.40       43.96      6.81 o
 -18   2   1       29.53       21.05      3.75 o
 -16   2   1      488.06      524.22     10.15 o
 -14   2   1      409.33      380.68      6.82 o
 -12   2   1     2407.22     2619.34     31.58 o
 -10   2   1      605.20      527.98      7.69 o
  -8   2   1     1626.17     1559.26     21.61 o
  -6   2   1     6266.28     5550.05     68.77 o
  -4   2   1     4147.68     3934.19     49.28 o
   4   2   1    14783.48    12565.04    177.90 o
   6   2   1       21.05       16.85      2.06 o
   8   2   1    15558.50    16046.60    190.89 o
  10   2   1      137.42      182.11      4.35 o
  12   2   1     1616.44     1730.30     24.17 o
  14   2   1      251.92      237.59      5.67 o
  16   2   1       39.23       34.09      3.15 o
  18   2   1      584.55      600.90     15.07 o
 -19   3   1      175.22      193.89     10.27 o
 -17   3   1       83.32       74.49      4.24 o
 -15   3   1      494.11      534.53      9.98 o
 -13   3   1      472.64      495.81     10.51 o
 -11   3   1      116.66       94.49      8.72 o
  -9   3   1     3912.51     4249.64     54.02 o
  -7   3   1      792.12      721.29     10.77 o
  -5   3   1     4467.99     4074.17     51.16 o
  -3   3   1      188.94      154.39      3.70 o
  -1   3   1     1152.09     1164.70     13.70 o
   3   3   1      564.87      555.68      8.93 o
   5   3   1     4412.13     4031.76     54.70 o
   7   3   1      600.48      450.44      7.16 o
   9   3   1     1746.61     1901.70     25.51 o
  11   3   1     5166.45     5173.35     84.53 o
  13   3   1      269.67      278.65      7.21 o
  15   3   1      569.72      620.02     12.89 o
  17   3   1       36.72       27.93      4.17 o
  19   3   1       84.40       61.30      6.45 o
 -18   4   1      385.77      367.06     12.10 o
 -16   4   1      124.70      105.22     11.70 o
 -14   4   1     1958.28     2224.18     31.09 o
 -12   4   1      868.62      850.32     13.91 o
 -10   4   1     3155.38     3358.38     49.11 o
  -8   4   1     7910.01     8672.84    122.91 o
  -6   4   1       26.74       61.98      2.29 o
  -4   4   1     3042.10     2795.05     33.26 o
  -2   4   1     1045.89      820.39     10.02 o
   0   4   1     3222.99     3019.45     31.93 o
   2   4   1     8165.86     7552.13     92.56 o
   4   4   1     3478.33     3342.89     46.17 o
   6   4   1    14119.65    14250.23    184.20 o
   8   4   1     4508.64     4457.94     57.31 o
  10   4   1     4385.35     4718.15     57.87 o
  12   4   1      604.58      588.85     10.27 o
  14   4   1      525.84      533.92     12.54 o
  16   4   1      116.22      121.84      4.90 o
  18   4   1       75.08       64.03      8.36 o
 -17   5   1       56.38       63.65      4.76 o
 -15   5   1      333.83      345.74      8.53 o
 -13   5   1       42.30       33.88      2.92 o
 -11   5   1      480.07      500.85      9.36 o
  -9   5   1     1223.98     1194.44     17.60 o
  -7   5   1     1710.10     1857.62     54.20 o
  -5   5   1     1084.59      971.70     18.27 o
  -3   5   1     2894.49     2897.51     30.80 o
  -1   5   1     1987.12     2245.44     25.02 o
   1   5   1     3902.38     3366.81     39.01 o
   3   5   1     1417.45     1745.23     31.04 o
   5   5   1      433.61      334.62      5.98 o
   7   5   1     1891.74     2059.74     25.45 o
   9   5   1      440.18      472.77      6.65 o
  11   5   1     1274.92     1214.67     16.76 o
  13   5   1      262.21      301.02      6.31 o
  15   5   1        7.85        0.57      3.36 o
  17   5   1      168.93      180.69      8.51 o
 -16   6   1       91.43       82.41      3.96 o
 -14   6   1      363.11      347.87      7.68 o
 -12   6   1       67.56       61.56      4.78 o
 -10   6   1     1315.18     1378.68     21.29 o
  -8   6   1     2863.69     2990.57     49.78 o
  -6   6   1     1960.25     2232.02     36.29 o
  -4   6   1     4397.66     4501.99     46.60 o
  -2   6   1     4600.35     5437.96     59.10 o
   0   6   1     8528.62     8677.88    105.56 o
   2   6   1     4874.46     5059.40    105.66 o
   4   6   1      301.20      305.95      6.81 o
   6   6   1     1737.94     1683.16     23.83 o
   8   6   1      750.91      874.68     12.63 o
  10   6   1      996.65      935.37     12.51 o
  12   6   1       82.02      107.07      6.33 o
  14   6   1      185.58      174.45      5.13 o
  16   6   1      368.20      371.63     11.59 o
 -15   7   1        6.80        1.07      2.70 o
 -13   7   1        8.09        6.53      2.75 o
 -11   7   1      189.08      179.61      6.57 o
  -9   7   1       30.70       26.15      6.81 o
  -7   7   1      249.72      205.51     10.15 o
  -5   7   1      377.30      434.62      7.40 o
  -3   7   1      194.93      231.37      4.04 o
  -1   7   1       98.39       75.84      3.10 o
   1   7   1      121.95      125.15      3.03 o
   3   7   1      300.76      215.14      4.11 o
   5   7   1      145.64      110.85      5.25 o
   7   7   1      429.65      368.45      6.82 o
   9   7   1      543.33      619.52      8.94 o
  11   7   1        0.76        0.28      2.02 o
  13   7   1      164.67      156.47      5.97 o
  15   7   1        2.22        1.91      2.87 o
 -14   8   1        0.60       -0.62      2.52 o
 -12   8   1       16.15       21.76      5.01 o
 -10   8   1       35.30       23.48      7.28 o
  -8   8   1       46.86       50.70      4.06 o
  -6   8   1      543.90      506.63      8.66 o
  -4   8   1       14.58        7.91      2.07 o
  -2   8   1     1566.97     1589.07     27.34 o
   0   8   1      159.44      154.19      3.80 o
   2   8   1       54.38       44.53      2.03 o
   4   8   1      148.30      159.81      3.36 o
   6   8   1      106.79      103.51      3.21 o
   8   8   1      355.21      350.89      6.30 o
  10   8   1       51.58       60.82      2.52 o
  12   8   1      152.83      129.64      4.72 o
  14   8   1      230.69      246.15      8.19 o
 -13   9   1      115.81      125.86      6.62 o
 -11   9   1       89.16       85.80      6.09 o
  -9   9   1        7.78        9.29      2.47 o
  -7   9   1      120.45      130.44      4.42 o
  -5   9   1      154.11      142.28      4.07 o
  -3   9   1       62.52       73.47      2.69 o
  -1   9   1       14.26       14.19      2.87 o
   1   9   1       31.45       32.91      2.29 o
   3   9   1      630.48      651.88     10.86 o
   5   9   1       18.35       23.06      1.81 o
   7   9   1      300.59      296.58      5.64 o
   9   9   1      241.77      287.34      5.87 o
  11   9   1      189.31      171.16      4.45 o
  13   9   1      281.36      280.80      9.98 o
 -10  10   1       16.23       10.22      2.38 o
  -8  10   1       10.12        6.90      2.49 o
  -6  10   1       29.97       25.78      2.98 o
  -4  10   1       29.46       17.83      3.10 o
  -2  10   1        0.15       -1.86      1.86 o
   0  10   1        0.65        3.42      1.89 o
   2  10   1       45.80       40.31      2.27 o
   4  10   1        0.71        3.17      3.82 o
   6  10   1      154.80      150.34      5.06 o
   8  10   1       15.32       11.03      3.58 o
  10  10   1        5.13        8.63      2.75 o
  -9  11   1      240.23      198.18      9.55 o
  -7  11   1      258.04      254.87      8.96 o
  -5  11   1      133.23      149.76      5.78 o
  -3  11   1      380.25      402.36     11.24 o
  -1  11   1      436.73      492.36     25.31 o
   1  11   1      242.32      224.36      7.15 o
   3  11   1      244.82      259.67      7.73 o
   5  11   1      253.36      253.62      8.95 o
   7  11   1      448.30      439.98     12.67 o
  -4  12   1        3.15        6.45      5.49 o
  -2  12   1       13.83       11.94      4.30 o
   0  12   1       12.57       11.41      3.22 o
   2  12   1        1.06        0.63      3.47 o
   4  12   1       26.76       23.84      4.01 o
 -20   0   2        1.84        2.15      5.73 o
 -18   0   2      615.28      645.16     16.48 o
 -16   0   2      471.66      448.65     10.98 o
 -14   0   2      127.92      160.22      5.49 o
 -12   0   2     4657.70     4953.33     76.17 o
 -10   0   2     8266.44     8753.63    142.55 o
   2   0   2     7610.30     6168.92    200.09 o
   4   0   2      323.01      302.29      5.73 o
   6   0   2     4511.10     3707.42     60.65 o
  10   0   2     2953.91     3470.56     52.29 o
  12   0   2     3717.72     3688.08     56.59 o
  14   0   2        2.59        0.24      2.63 o
  16   0   2     2680.41     3036.71     51.81 o
  18   0   2       76.57       62.32      4.54 o
 -19   1   2        0.43        1.01      3.50 o
 -17   1   2       10.04        5.84      1.75 o
 -15   1   2        1.16       -1.37      2.41 o
 -13   1   2      843.28      948.02     13.26 o
 -11   1   2      324.89      331.09      6.08 o
  -9   1   2     3547.75     3902.77     43.35 o
  -7   1   2     6315.60     6227.82     72.23 o
  -5   1   2      100.90      127.98      2.53 o
  -1   1   2     3157.44     3114.30     72.43 o
   3   1   2     3157.40     3507.53     43.61 o
   5   1   2     5494.90     4943.52     53.47 o
   7   1   2     1809.17     1658.63     27.34 o
   9   1   2     2190.45     2069.86     24.07 o
  11   1   2      360.90      341.70      5.73 o
  13   1   2      531.31      532.25      8.16 o
  15   1   2       23.35        7.87      2.15 o
  17   1   2       69.94       59.17      2.95 o
  19   1   2        9.99       11.33      3.22 o
 -20   2   2      105.63       94.83      7.04 o
 -18   2   2      291.29      277.56      7.14 o
 -16   2   2     1182.04     1316.68     19.71 o
 -14   2   2      192.09      186.33      5.73 o
 -12   2   2      335.28      354.38      6.23 o
 -10   2   2     2369.82     2474.53     28.92 o
  -8   2   2     2870.61     2712.93     35.14 o
  -6   2   2     9495.62     9889.89    120.12 o
  -4   2   2        8.96        9.96      2.51 o
  -2   2   2      471.57      391.39      6.08 o
   2   2   2      347.96      258.55      4.18 o
   4   2   2     8849.12     8399.18     95.12 o
   6   2   2     1709.91     1376.72     18.28 o
   8   2   2    11069.34    11225.43    145.23 o
  10   2   2     5477.78     5719.05    102.31 o
  12   2   2     2085.32     2228.21     35.97 o
  14   2   2      628.74      651.74     16.12 o
  16   2   2      549.39      559.81     12.19 o
  18   2   2      279.61      275.10     10.14 o
 -19   3   2      175.60      180.41     13.61 o
 -17   3   2      116.83      111.38      4.35 o
 -15   3   2      275.30      273.29      6.54 o
 -13   3   2      553.11      567.02      9.45 o
 -11   3   2      140.57      126.81      7.04 o
  -9   3   2     1201.47     1314.46     18.06 o
  -7   3   2        6.69       18.24      5.85 o
  -5   3   2      646.02      622.15      7.89 o
  -3   3   2       19.94       -0.43      1.89 o
  -1   3   2     8398.37     7545.13     86.41 o
   1   3   2     1566.24     1328.84     19.07 o
   3   3   2     3462.88     3750.79     50.39 o
   5   3   2       32.24       22.69      1.49 o
   7   3   2     5568.31     5788.13     66.96 o
   9   3   2     1229.10     1405.33     38.20 o
  11   3   2     1603.30     1620.13     40.71 o
  13   3   2      183.75      205.30      5.96 o
  15   3   2       29.84       38.29      3.69 o
  17   3   2      172.46      166.60      7.88 o
 -18   4   2        2.50        6.69      3.73 o
 -16   4   2      409.48      450.75     17.07 o
 -14   4   2       35.85       28.79      5.01 o
 -12   4   2       30.21       28.10      4.42 o
 -10   4   2      260.65      229.87      6.92 o
  -8   4   2      257.96      240.55      5.25 o
  -6   4   2      261.61      205.04      4.28 o
  -4   4   2     1929.12     1901.15     24.89 o
  -2   4   2     3396.15     3613.05     42.84 o
   0   4   2     5723.01     5457.35     63.18 o
   2   4   2      112.90      183.04      3.77 o
   4   4   2     2982.76     2476.16     34.23 o
   6   4   2      835.92      766.17     10.04 o
   8   4   2      691.53      677.33      9.04 o
  10   4   2      613.45      679.08     10.96 o
  12   4   2        1.32        0.77      2.95 o
  14   4   2        2.64        1.09      2.70 o
  16   4   2        2.67        1.03      2.82 o
  18   4   2      112.90       97.24     12.89 o
 -17   5   2      108.51      116.57      6.31 o
 -15   5   2      390.91      395.72      8.60 o
 -13   5   2       34.44       36.41      2.78 o
 -11   5   2      519.26      578.23     10.29 o
  -9   5   2      494.19      440.10      7.97 o
  -7   5   2      114.82      117.53      3.80 o
  -5   5   2      331.39      246.09      4.72 o
  -3   5   2      140.26      146.73      3.46 o
  -1   5   2     4623.95     4269.25     52.82 o
   1   5   2        4.82        3.14      1.72 o
   3   5   2     2294.76     2243.83     29.03 o
   5   5   2     1277.27     1380.66     18.63 o
   7   5   2      458.08      460.21      6.84 o
   9   5   2     3844.20     4015.13    106.25 o
  11   5   2        1.38       -2.24      2.35 o
  13   5   2      955.49      995.96     17.40 o
  15   5   2      152.35      165.33      5.73 o
  17   5   2       25.04       14.91      3.63 o
 -16   6   2       14.79       20.26      2.95 o
 -14   6   2        2.22       -1.04      2.69 o
 -12   6   2       28.36       25.01      3.34 o
 -10   6   2      274.30      261.33      6.02 o
  -8   6   2       14.94       19.15      2.52 o
  -6   6   2     2568.87     2619.12     44.77 o
  -4   6   2      147.80      148.16      4.30 o
  -2   6   2     1710.44     1830.50     22.52 o
   0   6   2      286.30      259.88      5.08 o
   2   6   2      295.59      267.04      4.99 o
   4   6   2     2392.65     2504.76     42.50 o
   6   6   2        0.28        0.26      2.63 o
   8   6   2     1090.67     1134.30     16.00 o
  10   6   2      593.39      642.63      9.24 o
  12   6   2       86.31       68.12      3.26 o
  14   6   2      929.86      943.14     18.66 o
  16   6   2        1.83        4.19      4.06 o
 -15   7   2       26.82       25.61      2.81 o
 -13   7   2      323.97      339.48      8.08 o
 -11   7   2      406.01      410.25      8.38 o
  -9   7   2     1543.27     1674.83     25.66 o
  -7   7   2     2802.01     2937.55     71.03 o
  -5   7   2     1440.89     1528.59     20.21 o
  -3   7   2     4073.27     4207.84     59.10 o
  -1   7   2     3586.23     3792.99     48.59 o
   1   7   2     1917.84     2042.75     27.66 o
   3   7   2      626.70      690.65     10.91 o
   5   7   2      155.79      144.49      3.71 o
   7   7   2       60.47       70.83      2.98 o
   9   7   2       62.40       44.02      2.35 o
  11   7   2       43.21       54.80      2.92 o
  13   7   2       19.55       17.62      2.87 o
  15   7   2      259.90      228.01      7.85 o
 -14   8   2       60.13       51.40      3.43 o
 -12   8   2      159.28      145.26      4.81 o
 -10   8   2      242.24      241.28      5.49 o
  -8   8   2      486.72      480.50      9.20 o
  -6   8   2     1614.80     1615.66     24.37 o
  -4   8   2     1167.13     1272.77     17.66 o
  -2   8   2      691.18      719.76     10.92 o
   0   8   2      614.56      630.16     11.44 o
   2   8   2      531.87      628.10     17.79 o
   4   8   2      220.24      224.68      5.97 o
   6   8   2        2.38        5.46      2.95 o
   8   8   2        3.16        4.62      1.91 o
  10   8   2      164.46      164.71      4.18 o
  12   8   2        1.07        4.96      2.44 o
  14   8   2       51.27       47.35      3.67 o
 -13   9   2      147.32      134.19      8.12 o
 -11   9   2       15.43        7.76      3.99 o
  -9   9   2      226.83      247.60     16.36 o
  -7   9   2      438.20      481.21     22.92 o
  -5   9   2      198.96      190.87      5.70 o
  -3   9   2      580.01      668.35     11.42 o
  -1   9   2      347.76      358.36      7.45 o
   1   9   2     1201.38     1299.70     22.92 o
   3   9   2     1354.20     1587.51     25.34 o
   5   9   2      164.94      153.58      4.81 o
   7   9   2      437.04      471.96     15.04 o
   9   9   2      433.41      405.45     11.10 o
  11   9   2      334.00      315.18      6.58 o
  13   9   2       96.19       99.44      9.19 o
 -12  10   2       30.51       25.33      4.04 o
 -10  10   2        3.19       -0.19      3.31 o
  -8  10   2       23.58       16.94      4.54 o
  -6  10   2       75.62       71.02      6.69 o
  -4  10   2        6.12        7.96      2.98 o
  -2  10   2        2.72        6.74      3.46 o
   0  10   2       51.38       40.75      3.26 o
   2  10   2      396.17      440.25     10.56 o
   4  10   2       15.95       16.59      4.18 o
   6  10   2      559.28      572.82     15.52 o
   8  10   2      100.59      114.18      5.23 o
  10  10   2       17.22       15.53      3.70 o
  -9  11   2       70.13       50.38      5.73 o
  -7  11   2      114.58      105.09      5.61 o
  -5  11   2       91.49       70.60      5.85 o
  -3  11   2       24.14       19.66      2.69 o
  -1  11   2      147.25      142.61      5.38 o
   1  11   2      136.71      132.58      5.78 o
   3  11   2      107.03       98.82     13.13 o
   5  11   2        1.56       -1.36      6.81 o
   7  11   2       46.05       45.28      6.33 o
  -4  12   2        6.99        7.64      4.78 o
  -2  12   2       16.18       14.84      3.94 o
   0  12   2        2.22        0.62      2.87 o
   2  12   2        4.00        2.11      3.14 o
 -19   1   3       61.17       47.12      3.63 o
 -17   1   3      119.30      119.93      3.33 o
 -15   1   3      491.62      546.68      8.77 o
 -13   1   3       87.00       93.18      3.70 o
 -11   1   3     1284.85     1342.93     15.60 o
  -9   1   3      334.18      253.78     11.82 o
  -7   1   3     5545.47     5975.30     64.71 o
  -5   1   3     5198.57     4440.66     44.77 o
  -3   1   3       20.06       22.18      2.15 o
  -1   1   3     2474.81     2520.64     41.31 o
   1   1   3     5470.13     4551.73     60.51 o
   3   1   3     3558.76     3438.56     42.80 o
   5   1   3      903.84      664.19      8.25 o
   7   1   3     4178.50     4588.18     51.57 o
   9   1   3     2698.62     2886.39     34.19 o
  11   1   3     1326.34     1240.72     16.58 o
  13   1   3      113.37      120.72      5.25 o
  15   1   3      694.83      728.65     11.49 o
  17   1   3       22.41       20.69      2.36 o
  19   1   3      250.01      201.76     11.22 o
 -20   2   3      122.84      113.33      8.60 o
 -18   2   3       78.75       64.78      4.47 o
 -16   2   3      254.82      267.19      6.24 o
 -14   2   3      897.44      892.84     20.42 o
 -12   2   3      544.64      614.72     10.27 o
 -10   2   3     1776.01     1840.95     21.11 o
  -8   2   3      112.22      103.59      2.41 o
  -6   2   3      193.54      154.96      4.18 o
  -4   2   3     5713.06     4741.75     60.77 o
  -2   2   3      504.12      469.62      7.88 o
   2   2   3     3169.31     3112.31     36.13 o
   4   2   3     2911.40     2621.47     35.22 o
   6   2   3     3367.15     3179.47     37.30 o
   8   2   3      175.03      242.33      5.13 o
  10   2   3     3534.03     3245.46     45.92 o
  12   2   3       80.65       77.19      6.21 o
  14   2   3      551.50      612.91     12.23 o
  16   2   3       83.09       67.44      3.69 o
  18   2   3       52.56       43.01      5.73 o
 -19   3   3       18.39       19.02     10.63 o
 -17   3   3      603.11      651.89     12.37 o
 -15   3   3      425.39      410.77      7.77 o
 -13   3   3       34.47       53.75      2.81 o
 -11   3   3     1095.12     1066.72     14.00 o
  -9   3   3      390.65      405.36      7.52 o
  -7   3   3     9495.00     9527.99    108.54 o
  -5   3   3     1260.05     1277.35     16.24 o
  -3   3   3     3107.21     2841.38     38.92 o
  -1   3   3     1919.54     1722.87     24.03 o
   1   3   3    12723.29    12382.18    178.48 o
   3   3   3     4887.02     4623.35     61.60 o
   5   3   3        3.22        0.84      1.32 o
   7   3   3     5951.28     5782.40     88.94 o
   9   3   3      204.70      180.76      9.07 o
  11   3   3     1363.62     1373.99     29.97 o
  13   3   3       99.08       79.46      3.73 o
  15   3   3       53.53       46.24      3.32 o
  17   3   3      615.92      566.05     17.81 o
 -18   4   3      261.50      280.32      8.52 o
 -16   4   3      549.37      519.85      9.68 o
 -14   4   3      768.56      831.35     13.20 o
 -12   4   3      680.97      722.51     10.66 o
 -10   4   3      209.39      191.69     11.46 o
  -8   4   3     2559.04     2616.67     30.92 o
  -6   4   3     1593.47     1406.32     17.76 o
  -4   4   3     2775.33     2778.84     47.16 o
  -2   4   3     8522.36     8125.23     91.66 o
   0   4   3     7435.72     7244.42     82.38 o
   4   4   3     2849.99     2512.55     34.71 o
   6   4   3     3974.51     4146.36     45.59 o
   8   4   3     3401.04     3316.36     37.40 o
  10   4   3      538.11      589.77     10.70 o
  12   4   3     1222.77     1229.69     20.76 o
  14   4   3        3.70        2.03      3.09 o
  16   4   3      314.26      289.48     10.39 o
  18   4   3      130.79      114.91      8.12 o
 -17   5   3       70.29       66.84      3.88 o
 -15   5   3      430.83      431.37      9.18 o
 -13   5   3       42.62       34.63      3.22 o
 -11   5   3      388.92      405.51      7.90 o
  -9   5   3     1023.79      981.56     18.50 o
  -7   5   3     1655.72     1609.54     22.02 o
  -5   5   3     1032.12     1168.38     18.14 o
  -3   5   3        4.26        8.60      2.27 o
  -1   5   3      581.85      552.62      7.62 o
   1   5   3     9383.02     9283.62    113.12 o
   3   5   3     1220.47     1263.12     17.59 o
   5   5   3      877.79      895.22     13.74 o
   7   5   3      885.24      846.47     11.28 o
   9   5   3     1364.07     1467.58     17.98 o
  11   5   3      340.16      314.09     14.45 o
  13   5   3       12.72       21.19      2.70 o
  15   5   3        0.15        2.68      2.98 o
  17   5   3      124.60       91.95      5.48 o
 -16   6   3      130.57      118.06     10.15 o
 -14   6   3      404.67      396.56      9.79 o
 -12   6   3     1018.81     1101.57     30.20 o
 -10   6   3      989.82     1014.30     17.50 o
  -8   6   3     3876.38     4057.85     58.70 o
  -6   6   3     2013.25     2230.45     32.59 o
  -4   6   3     2073.56     1967.27     24.74 o
  -2   6   3     5846.27     6106.81    110.31 o
   0   6   3       50.24       35.19      2.64 o
   2   6   3     2019.76     2004.62     44.53 o
   4   6   3     1256.38     1400.30     22.20 o
   6   6   3      272.49      252.77      5.10 o
   8   6   3     1212.45     1319.98     16.23 o
  10   6   3      108.42      101.98      5.13 o
  12   6   3      827.72      876.27     15.11 o
  14   6   3      389.08      374.18      9.82 o
  16   6   3       35.49       22.28      3.70 o
 -15   7   3       29.64       29.72      1.77 o
 -13   7   3       51.67       44.11      8.36 o
 -11   7   3        0.09        1.43      3.42 o
  -9   7   3        3.67       -5.08      7.52 o
  -7   7   3      424.92      434.62     10.16 o
  -5   7   3       51.83       55.56      3.26 o
  -3   7   3       26.01       22.75      7.52 o
  -1   7   3      102.82       84.24      3.82 o
   1   7   3      630.71      709.58     28.89 o
   3   7   3       24.74       20.14      2.52 o
   5   7   3     2688.01     2952.05     43.28 o
   7   7   3        8.09        5.81      2.03 o
   9   7   3      117.35      103.14      2.95 o
  11   7   3      102.45      115.53      3.33 o
  13   7   3       13.14       10.57      2.69 o
  15   7   3        6.87        1.54      3.77 o
 -14   8   3       68.30       58.02      5.73 o
 -12   8   3       10.61       17.68      4.54 o
 -10   8   3      147.03      148.44     57.42 o
  -8   8   3      335.70      313.03      8.09 o
  -6   8   3      374.73      376.03      7.78 o
  -4   8   3       39.72       39.86      2.16 o
  -2   8   3        1.14       -0.68      2.39 o
   0   8   3      237.54      225.53      5.03 o
   2   8   3       66.88       81.28      3.24 o
   4   8   3      434.59      438.65      9.17 o
   6   8   3        6.77        9.03      2.98 o
   8   8   3      495.62      441.46      9.48 o
  10   8   3      811.41      894.12     16.95 o
  12   8   3        0.94        0.83      2.52 o
  14   8   3      282.27      245.21     11.24 o
 -13   9   3       16.32       21.49      5.01 o
 -11   9   3       12.82       13.02      2.98 o
  -9   9   3      135.55      123.66      5.39 o
  -7   9   3        4.70        3.58      2.80 o
  -5   9   3      158.40      142.67      4.59 o
  -3   9   3       23.55       29.73      2.39 o
  -1   9   3      416.23      420.08     15.76 o
   1   9   3      450.81      520.10     21.49 o
   3   9   3      174.60      189.14      5.24 o
   5   9   3      699.87      780.95     16.04 o
   7   9   3      348.09      396.14      9.43 o
   9   9   3      337.32      308.89      7.60 o
  11   9   3       61.73       63.49      3.47 o
 -10  10   3        9.86        7.79      3.94 o
  -8  10   3      120.25      100.67      4.95 o
  -6  10   3        5.85       -1.99      4.42 o
  -4  10   3       64.99       52.98      2.70 o
  -2  10   3        5.60        8.29      4.18 o
   0  10   3        5.01        3.31      2.56 o
   2  10   3        1.38        2.26      4.18 o
   4  10   3      160.45      137.37      5.21 o
   6  10   3       28.87       18.48      3.93 o
   8  10   3        9.05        6.82      3.33 o
  10  10   3        2.15        1.57      3.14 o
  -9  11   3      135.78      137.27      6.20 o
  -7  11   3       58.41       53.10      3.79 o
  -5  11   3      349.29      382.26     10.97 o
  -3  11   3      257.43      269.52     10.51 o
  -1  11   3      201.32      198.00      6.44 o
   1  11   3      417.61      436.62     12.77 o
   3  11   3      347.63      346.42     10.64 o
   5  11   3      664.96      703.54     29.01 o
   7  11   3      233.26      260.09      9.67 o
  -2  12   3        1.47       -3.93      3.93 o
   0  12   3       19.27       23.43      3.70 o
   2  12   3        0.93       -3.18      3.18 o
 -20   0   4       16.73       14.33      5.25 o
 -18   0   4      495.67      554.91     14.57 o
 -16   0   4     2650.63     2922.34     51.57 o
 -14   0   4     2635.14     2859.54     47.04 o
 -12   0   4     8476.24     9225.69    153.29 o
 -10   0   4     8720.50     8692.51    139.92 o
  -8   0   4    16486.62    16126.21    228.74 o
  -4   0   4     1220.07     1343.81     19.10 o
  -2   0   4     6117.38     4934.95     60.65 o
   0   0   4     3377.42     2957.91     43.70 o
   2   0   4     5399.27     5320.33     86.67 o
   4   0   4    11018.91     9240.73    171.68 o
   6   0   4      857.76      867.46     15.52 o
   8   0   4    12979.28    13233.48    245.46 o
  10   0   4     1704.07     1854.55     29.85 o
  12   0   4     5156.68     5395.78     92.17 o
  14   0   4     1112.31     1087.13     23.88 o
  16   0   4      325.79      392.54     11.22 o
  18   0   4     1197.10     1215.35     44.65 o
 -19   1   4        9.05        5.29      3.82 o
 -17   1   4      176.23      178.22      5.20 o
 -15   1   4      302.09      268.52      5.71 o
 -13   1   4       85.53      115.02      6.81 o
 -11   1   4     1549.56     1515.12     30.92 o
  -9   1   4      104.21      136.64      3.12 o
  -7   1   4      438.37      461.11      5.82 o
  -5   1   4      174.04      161.98      2.44 o
  -3   1   4      258.04      193.26      2.52 o
  -1   1   4       65.65       28.88      1.67 o
   1   1   4     5586.80     4691.14     69.60 o
   3   1   4     1247.17     1203.40     16.59 o
   5   1   4     2903.33     2964.34     31.14 o
   7   1   4       50.44       17.39      1.59 o
   9   1   4        8.25       34.71      2.27 o
  11   1   4      323.18      252.74      4.64 o
  13   1   4      390.37      354.68      8.95 o
  15   1   4       36.91       37.77      4.89 o
  17   1   4      315.70      322.69      9.55 o
 -20   2   4        2.49       -3.70      7.52 o
 -18   2   4      276.64      266.06      9.31 o
 -16   2   4      416.75      454.74      8.66 o
 -14   2   4      438.72      467.73      7.51 o
 -12   2   4      245.28      254.40      4.21 o
 -10   2   4     1541.72     1628.03     34.98 o
  -8   2   4     2904.14     2664.71     41.19 o
  -6   2   4     6796.85     6436.35     65.75 o
  -4   2   4     5319.61     4782.30     49.14 o
  -2   2   4     1218.09     1114.51     16.34 o
   0   2   4    19868.41    19037.04    422.75 o
   2   2   4    17233.93    16036.45    252.50 o
   4   2   4    16176.13    16081.64    294.03 o
   6   2   4     5219.74     5068.49     62.92 o
   8   2   4     1914.81     2034.40     26.49 o
  10   2   4     4927.91     5164.97     71.59 o
  12   2   4      915.44      880.24     15.15 o
  14   2   4       61.09       59.15      3.24 o
  16   2   4      195.48      176.61      5.59 o
  18   2   4       35.48       48.19     11.46 o
 -19   3   4       51.35       49.20      4.93 o
 -17   3   4      136.85      121.88      4.47 o
 -15   3   4      232.00      227.19      8.95 o
 -13   3   4        3.72        6.40      2.58 o
 -11   3   4       28.23       18.06      2.61 o
  -9   3   4       49.92       44.45      2.27 o
  -7   3   4        3.10        2.08      5.25 o
  -5   3   4       49.97       41.17      5.13 o
  -3   3   4        7.63       27.30      3.82 o
  -1   3   4     8262.33     8597.00    123.61 o
   1   3   4    10016.81    10698.53    138.44 o
   3   3   4     4369.48     4455.85     51.92 o
   5   3   4     1089.39     1115.91     14.25 o
   7   3   4     1197.57     1282.16     18.68 o
   9   3   4      249.28      261.23      5.73 o
  11   3   4      112.21      110.80      4.13 o
  13   3   4        2.66        3.44      4.42 o
  15   3   4        4.24        0.12      2.82 o
  17   3   4       38.15       30.75     10.15 o
 -18   4   4       40.91       36.88      3.88 o
 -16   4   4       46.13       39.67      6.09 o
 -14   4   4        8.87       11.75      5.37 o
 -12   4   4      613.87      605.55      9.34 o
 -10   4   4       90.49       94.51      2.87 o
  -8   4   4      144.35      120.01      6.81 o
  -6   4   4       28.48        9.04      2.27 o
  -4   4   4      463.16      394.98      6.13 o
  -2   4   4      962.75     1139.60     14.24 o
   0   4   4     8454.32     8648.57    208.33 o
   2   4   4      230.10      154.79      3.90 o
   4   4   4     1075.92     1099.20     16.81 o
   6   4   4     1526.64     1587.57     20.15 o
   8   4   4      319.95      342.10      5.61 o
  10   4   4      614.18      629.40     11.35 o
  12   4   4        8.66        9.54      3.22 o
  14   4   4      125.21       96.69      5.61 o
  16   4   4      312.95      294.52     10.88 o
 -17   5   4       33.44       26.21      3.19 o
 -15   5   4      149.19      171.51      4.47 o
 -13   5   4      339.30      339.22      5.82 o
 -11   5   4      123.30      113.02      7.64 o
  -9   5   4     1093.87     1145.32     17.68 o
  -7   5   4       53.82       56.65      2.75 o
  -5   5   4     1460.22     1396.84     23.46 o
  -3   5   4     1360.96     1393.46     18.27 o
  -1   5   4       26.07       15.74      2.03 o
   1   5   4     6741.55     6461.69     73.98 o
   3   5   4     1635.40     1735.66     27.02 o
   5   5   4     2399.46     2316.63     32.90 o
   7   5   4      275.22      295.76      4.86 o
   9   5   4      267.99      262.01      4.79 o
  11   5   4     1205.63     1357.30     24.00 o
  13   5   4        9.24        7.34      2.41 o
  15   5   4      202.36      211.10      6.82 o
 -16   6   4       20.83       11.01      1.56 o
 -14   6   4       64.57       53.57      3.95 o
 -12   6   4      180.36      172.43      6.13 o
 -10   6   4       64.46       59.75      5.13 o
  -8   6   4      380.18      376.80     11.58 o
  -6   6   4       10.63        3.83      3.26 o
  -4   6   4      955.41      951.52     12.89 o
  -2   6   4      344.97      415.55      6.41 o
   0   6   4      532.98      497.13      8.16 o
   2   6   4      819.67      927.14     13.69 o
   4   6   4     1125.69     1113.34     17.56 o
   6   6   4     2127.41     2226.13     65.78 o
   8   6   4      328.29      344.91      6.21 o
  10   6   4      615.69      613.83     10.21 o
  12   6   4        8.54        5.33      2.27 o
  14   6   4      147.84      126.64      4.81 o
  16   6   4        0.63       -2.05      4.37 o
 -15   7   4      234.89      229.94      8.60 o
 -13   7   4      674.87      749.49     22.21 o
 -11   7   4      478.35      475.16     11.23 o
  -9   7   4     1218.19     1285.35     20.96 o
  -7   7   4     2558.78     2721.20     38.04 o
  -5   7   4     1064.82     1117.93     24.00 o
  -3   7   4      955.44     1038.78     14.58 o
  -1   7   4       41.43       36.07      2.87 o
   1   7   4        6.38        4.61      2.17 o
   3   7   4     1095.73     1121.82     16.89 o
   5   7   4      218.40      192.67     10.15 o
   7   7   4      241.19      232.92      5.74 o
   9   7   4      544.47      577.78      8.83 o
  11   7   4      424.07      438.12      7.80 o
  13   7   4      618.72      638.46     14.57 o
 -14   8   4      100.63      107.69      7.64 o
 -12   8   4      224.10      208.32      7.20 o
 -10   8   4      481.35      466.98      9.66 o
  -8   8   4      560.22      647.19     12.47 o
  -6   8   4      179.94      130.93      4.36 o
  -4   8   4      154.46      197.93      4.31 o
  -2   8   4      314.28      280.66     12.77 o
   0   8   4      218.04      251.11      5.97 o
   2   8   4        1.50       -6.92      6.92 o
   4   8   4       32.18       37.62      2.95 o
   6   8   4      446.41      482.96     11.46 o
   8   8   4      182.83      187.69      5.08 o
  10   8   4       39.67       37.86      2.03 o
  12   8   4       76.93       84.27      3.67 o
 -13   9   4       44.27       33.19      6.45 o
 -11   9   4       44.93       60.46      4.46 o
  -9   9   4      312.52      256.57      9.67 o
  -7   9   4      836.47      922.26     26.26 o
  -5   9   4      153.81      162.91      7.64 o
  -3   9   4      569.67      542.28     11.82 o
  -1   9   4     1312.98     1509.77     26.10 o
   1   9   4      358.23      316.71      7.37 o
   3   9   4      852.39      946.57     15.92 o
   5   9   4      106.25      101.94      5.85 o
   7   9   4      643.14      602.13     12.65 o
   9   9   4      684.70      735.76     14.93 o
  11   9   4       13.16       10.59      5.13 o
 -10  10   4        2.58        2.45      2.33 o
  -8  10   4        5.41        2.40      2.56 o
  -6  10   4      105.66      102.06      4.23 o
  -4  10   4      123.04      115.69      3.72 o
  -2  10   4      208.49      229.66     14.80 o
   0  10   4      171.39      152.60      5.03 o
   2  10   4      166.26      143.77      5.37 o
   4  10   4      228.84      242.84      6.87 o
   6  10   4       37.35       26.56      3.34 o
   8  10   4       31.11       31.83      3.87 o
  -7  11   4       34.29       28.59      4.73 o
  -5  11   4       47.21       40.22      3.49 o
  -3  11   4       63.00       68.39      4.05 o
  -1  11   4       37.93       31.69      3.46 o
   1  11   4      102.72      106.72      5.13 o
   3  11   4       31.55       45.86      6.45 o
   5  11   4       60.94       63.74      4.27 o
 -19   1   5        2.63        7.03      3.36 o
 -17   1   5      184.03      185.42      5.37 o
 -15   1   5      410.48      432.02      8.08 o
 -13   1   5      378.24      438.19      7.55 o
 -11   1   5      302.05      296.87      5.20 o
  -9   1   5      741.06      772.65      9.92 o
  -7   1   5     6901.46     7283.25     68.37 o
  -5   1   5       33.69       57.20      1.43 o
  -3   1   5       94.46      123.76      2.01 o
  -1   1   5    10656.36    11105.36    111.37 o
   1   1   5     3028.99     2690.48     34.02 o
   3   1   5      203.06      198.33      4.01 o
   5   1   5      224.63      207.36      3.71 o
   7   1   5     1220.41     1118.25     13.70 o
   9   1   5      796.43      932.28     11.96 o
  11   1   5     2898.36     3002.93     44.77 o
  13   1   5       84.92       74.63      3.94 o
  15   1   5        7.87        0.63      4.78 o
  17   1   5      130.93      104.92      5.78 o
 -20   2   5        8.95       10.94      4.72 o
 -18   2   5       28.88       29.25      3.46 o
 -16   2   5        7.32       14.58      3.09 o
 -14   2   5       39.61       52.06      2.06 o
 -12   2   5      137.65      126.85      6.33 o
 -10   2   5      324.95      341.73      7.28 o
  -8   2   5     3397.17     3069.00     40.35 o
  -6   2   5      910.25      853.71     11.10 o
  -4   2   5     7160.71     6908.24     66.75 o
  -2   2   5     2574.24     2419.11     33.55 o
   0   2   5     2369.42     2393.18     30.49 o
   2   2   5     5823.14     5338.07     61.45 o
   4   2   5       41.47       41.30      3.58 o
   6   2   5     5827.58     5782.55     66.55 o
   8   2   5       97.47       66.46      3.09 o
  10   2   5      453.33      527.58     15.64 o
  12   2   5      681.27      678.81     12.57 o
  14   2   5       18.35       10.23      2.87 o
  16   2   5      437.87      399.66     13.73 o
 -19   3   5       45.96       25.56      7.28 o
 -17   3   5      241.62      264.59      6.87 o
 -15   3   5      754.18      746.38     12.88 o
 -13   3   5        2.43        2.39      2.07 o
 -11   3   5     1236.85     1371.25     44.17 o
  -9   3   5       19.13       35.12      2.51 o
  -7   3   5     2784.54     2739.75     32.93 o
  -5   3   5     4338.73     4177.94     45.65 o
  -3   3   5       16.22       27.31      1.98 o
  -1   3   5     7564.09     7092.85     86.13 o
   1   3   5     3042.69     3184.31     39.84 o
   3   3   5     1708.54     1454.63     17.81 o
   5   3   5     2204.33     2026.48     26.69 o
   7   3   5      283.82      264.66      5.10 o
   9   3   5     2180.33     2192.73     35.51 o
  11   3   5        0.69       -3.34      3.34 o
  13   3   5      464.95      470.61     10.21 o
  15   3   5       52.51       49.05      4.24 o
  17   3   5       72.79       62.48      6.26 o
 -18   4   5       73.44       76.01      5.30 o
 -16   4   5      337.32      327.99      7.46 o
 -14   4   5      368.27      368.22     15.76 o
 -12   4   5      153.17      157.46      3.84 o
 -10   4   5     1471.04     1519.06     27.70 o
  -8   4   5     1934.19     2179.22     25.66 o
  -6   4   5     5783.74     5710.35     65.76 o
  -4   4   5     5035.54     4938.14     62.18 o
  -2   4   5     7556.97     7568.70    108.09 o
   0   4   5     6915.80     6471.97     85.34 o
   2   4   5     2728.57     3061.18     70.92 o
   4   4   5     5332.45     5205.86    132.76 o
   6   4   5      415.80      462.87      6.73 o
   8   4   5     1467.47     1470.02     19.12 o
  10   4   5      534.06      550.23      9.37 o
  12   4   5      317.75      354.02      7.95 o
  14   4   5      497.34      438.36     10.06 o
  16   4   5       12.71       11.86      4.24 o
 -17   5   5      125.26      109.23      3.90 o
 -15   5   5      204.08      226.97      4.86 o
 -13   5   5        1.48        0.96      2.99 o
 -11   5   5      331.40      348.91      7.19 o
  -9   5   5      123.39      128.42      5.25 o
  -7   5   5      439.75      416.10      6.62 o
  -5   5   5     1153.19     1170.98     17.23 o
  -3   5   5     1240.71     1089.61     13.88 o
  -1   5   5     3090.46     3331.45     61.84 o
   1   5   5     3080.22     2968.91     37.87 o
   3   5   5       85.86       79.79      3.03 o
   5   5   5     2595.44     2587.56     34.15 o
   7   5   5        1.51        4.66      2.03 o
   9   5   5       24.29       37.44      4.78 o
  11   5   5      409.45      362.17      7.42 o
  13   5   5       19.13       29.92      6.81 o
  15   5   5      249.00      216.24      6.97 o
 -16   6   5      299.64      323.78     11.70 o
 -14   6   5      793.81      757.76     16.00 o
 -12   6   5      415.43      386.14     18.27 o
 -10   6   5      401.56      461.17     16.83 o
  -8   6   5     1376.77     1280.07     18.22 o
  -6   6   5     1975.02     2204.04     31.71 o
  -4   6   5      496.24      489.18     15.52 o
  -2   6   5       65.98       75.86      5.01 o
   0   6   5      743.55      831.59     12.87 o
   2   6   5     2459.10     2444.97     30.80 o
   4   6   5     1184.75     1495.62     22.20 o
   6   6   5        2.79        2.82      2.41 o
   8   6   5     1291.99     1361.10     19.47 o
  10   6   5     1480.22     1653.33     23.76 o
  12   6   5      207.95      186.32      5.15 o
  14   6   5      471.37      511.38     23.52 o
 -15   7   5        0.08       -0.96      4.30 o
 -13   7   5       14.56        5.59      3.74 o
 -11   7   5      100.93       94.77      4.99 o
  -9   7   5       14.43       10.33      2.63 o
  -7   7   5      150.78      150.99      4.19 o
  -5   7   5      299.04      278.77      5.93 o
  -3   7   5      389.32      477.64     20.06 o
  -1   7   5       30.60       23.01      3.46 o
   1   7   5     2688.12     2841.73     39.41 o
   3   7   5      410.21      469.73      8.43 o
   5   7   5        3.13        0.72      2.34 o
   7   7   5        0.06        1.07      2.98 o
   9   7   5       78.20       83.17      2.61 o
  11   7   5       99.92       92.16      3.15 o
  13   7   5       95.47       75.58      9.67 o
 -14   8   5      128.38      138.01      7.16 o
 -12   8   5       54.50       61.49      5.97 o
 -10   8   5        7.23        8.03      3.46 o
  -8   8   5      554.46      577.82     10.81 o
  -6   8   5        4.58        1.38      3.10 o
  -4   8   5      201.29      201.83      4.31 o
  -2   8   5      381.92      439.35      8.05 o
   0   8   5       36.60       29.08      4.18 o
   2   8   5     1166.89     1264.04     23.40 o
   4   8   5       56.98       63.08      2.98 o
   6   8   5      375.33      384.90      9.29 o
   8   8   5      146.33      153.20      4.33 o
  10   8   5       24.22       16.64      2.39 o
  12   8   5      130.00      138.80      7.62 o
 -13   9   5       24.31       20.53      5.49 o
 -11   9   5       60.09       62.69      4.13 o
  -9   9   5       52.27       54.14      3.43 o
  -7   9   5       74.36       70.47      3.83 o
  -5   9   5      264.48      292.61      8.00 o
  -3   9   5      473.24      514.07     10.51 o
  -1   9   5      508.88      567.74     11.27 o
   1   9   5      574.07      609.90     11.98 o
   3   9   5      158.09      191.98      5.22 o
   5   9   5      347.29      324.37      7.85 o
   7   9   5      122.64      117.07      6.81 o
   9   9   5        7.90        6.51      6.45 o
  11   9   5       83.68       80.12     12.06 o
 -10  10   5        0.71       -0.70      2.63 o
  -8  10   5        1.68        2.27      5.13 o
  -6  10   5       37.12       41.88      3.42 o
  -4  10   5       22.93       11.82      1.99 o
  -2  10   5        0.22        0.53      2.63 o
   0  10   5       75.09       84.80      4.30 o
   2  10   5        1.28       -4.78      4.78 o
   4  10   5        1.34        0.97      3.09 o
   6  10   5        5.10        8.13      5.13 o
   8  10   5       15.17       13.79      3.22 o
  -7  11   5      171.82      159.17      8.00 o
  -5  11   5      316.29      286.77      9.54 o
  -3  11   5      223.11      287.18      8.29 o
  -1  11   5      437.20      422.71     11.21 o
   1  11   5      532.75      574.04     24.47 o
   3  11   5      259.62      285.73     12.42 o
   5  11   5      121.85      108.82     10.86 o
 -20   0   6      150.75      113.42     11.22 o
 -18   0   6      889.79      933.12     25.07 o
 -16   0   6     1720.81     1944.32     42.50 o
 -14   0   6     3464.63     3734.88     69.24 o
 -12   0   6      582.35      647.31     14.33 o
 -10   0   6     3334.11     3342.57     51.81 o
  -8   0   6     1026.63     1040.09     16.48 o
  -6   0   6     6635.28     5995.81     79.27 o
  -4   0   6     1235.50     1066.12     14.33 o
  -2   0   6      786.56      856.24     15.28 o
   0   0   6     9683.00     8950.86    127.27 o
   2   0   6     6150.71     6282.10     90.49 o
   4   0   6    10726.03     9910.49    185.53 o
   6   0   6     3988.41     4019.02     68.05 o
   8   0   6     3153.78     3253.27     55.87 o
  10   0   6    10334.26    10707.75    252.38 o
  12   0   6     1594.75     1700.30     31.04 o
  14   0   6     1278.86     1352.41     29.85 o
  16   0   6      373.05      371.29     12.18 o
 -19   1   6       79.60       52.06      4.24 o
 -17   1   6       49.32       46.13      4.30 o
 -15   1   6      155.46      140.56      3.96 o
 -13   1   6        8.88        3.91      2.75 o
 -11   1   6        0.31       -2.51      2.51 o
  -9   1   6        0.91        7.05      3.22 o
  -7   1   6      401.31      430.17      5.06 o
  -5   1   6      199.37      159.25      2.51 o
  -3   1   6     1888.76     1900.25     21.45 o
  -1   1   6       79.71       81.60      1.77 o
   1   1   6      572.21      613.83      8.36 o
   3   1   6     2256.79     2247.15     28.45 o
   5   1   6      788.12      712.66     10.57 o
   7   1   6      396.01      350.46      5.82 o
   9   1   6      753.02      738.87     10.88 o
  11   1   6      105.77      106.10      3.63 o
  13   1   6      182.18      186.34      8.83 o
  15   1   6      560.75      550.31     12.39 o
  17   1   6       14.76       16.50      9.07 o
 -18   2   6      131.12      142.96      5.33 o
 -16   2   6      354.02      341.99      8.12 o
 -14   2   6      626.35      708.88     11.06 o
 -12   2   6      367.17      362.54      6.16 o
 -10   2   6     1054.11     1166.82     36.05 o
  -8   2   6     3204.69     3080.58     46.08 o
  -6   2   6    11011.28    11416.19    121.41 o
  -4   2   6     3659.20     3688.19     36.45 o
  -2   2   6     6657.00     6362.33     78.20 o
   0   2   6    11234.76    12169.21    238.18 o
   2   2   6    10933.44    10704.14    128.55 o
   4   2   6     1911.51     1978.16     24.39 o
   6   2   6     1756.46     1717.71     21.39 o
   8   2   6      634.86      606.63      9.75 o
  10   2   6      458.49      495.89      8.94 o
  12   2   6      839.11      793.53     15.18 o
  14   2   6        1.09        6.21      3.58 o
  16   2   6      189.48      165.76      7.74 o
 -19   3   6       22.84       16.73      4.28 o
 -17   3   6       18.23       11.02      2.69 o
 -15   3   6       25.35       37.09      2.86 o
 -13   3   6        3.00       -2.27      2.27 o
 -11   3   6       26.56       31.01      2.47 o
  -9   3   6      294.93      338.31      5.32 o
  -7   3   6      828.72      716.81     11.22 o
  -5   3   6     5909.10     6365.18     64.79 o
  -3   3   6     4175.62     4208.39     58.86 o
  -1   3   6     2517.87     2790.90     33.22 o
   1   3   6      348.53      312.82     11.82 o
   3   3   6      132.92      107.25      2.78 o
   5   3   6       49.78       90.56      4.42 o
   7   3   6      967.34     1055.59     13.84 o
   9   3   6       11.73        9.99      5.37 o
  11   3   6      186.56      187.21     14.92 o
  13   3   6       19.73       20.96      4.78 o
  15   3   6      244.25      247.97     11.10 o
 -18   4   6        2.14        4.76      4.18 o
 -16   4   6       14.52       13.07      2.35 o
 -14   4   6        0.41       -0.18      1.81 o
 -12   4   6       56.89       65.85      3.32 o
 -10   4   6       30.28       24.58      2.64 o
  -8   4   6        7.48        7.78      2.69 o
  -6   4   6     1121.26     1250.20     20.06 o
  -4   4   6       33.72       36.25      3.70 o
  -2   4   6      323.90      374.44      6.42 o
   0   4   6      173.97      196.71      8.72 o
   2   4   6      475.98      514.26      8.52 o
   4   4   6      487.37      508.48      7.24 o
   6   4   6        0.66        3.79      2.24 o
   8   4   6       31.74       26.50      7.04 o
  10   4   6       32.46       33.08      5.73 o
  12   4   6      361.96      400.45     10.27 o
  14   4   6       41.56       49.39      4.72 o
  16   4   6        6.44       11.37      4.33 o
 -17   5   6       50.28       54.63      9.67 o
 -15   5   6       90.56       78.82      4.38 o
 -13   5   6      186.25      190.55      5.46 o
 -11   5   6        9.94       14.26      2.73 o
  -9   5   6      551.20      589.51     24.12 o
  -7   5   6     2338.32     2486.30     31.64 o
  -5   5   6      590.66      618.34      8.52 o
  -3   5   6     1872.23     1877.88     37.96 o
  -1   5   6      913.71      974.03     26.86 o
   1   5   6     1942.38     1888.36     25.34 o
   3   5   6     2285.67     2533.82     38.61 o
   5   5   6      421.87      425.61      8.12 o
   7   5   6      944.77     1011.78     16.96 o
   9   5   6       50.35       55.26      3.09 o
  11   5   6      139.19      147.53      5.97 o
  13   5   6      134.04      131.82      5.71 o
  15   5   6        3.53       -2.01      3.89 o
 -16   6   6        0.02        9.38      8.12 o
 -14   6   6        6.37        5.61      4.66 o
 -12   6   6      172.63      147.37      4.82 o
 -10   6   6       11.12       12.01      9.31 o
  -8   6   6      538.33      551.65     12.42 o
  -6   6   6       14.19       22.57      2.49 o
  -4   6   6      907.39      901.52     10.86 o
  -2   6   6     2564.89     2585.93     32.02 o
   0   6   6      184.29      199.78      4.78 o
   2   6   6     1620.23     1563.00     22.03 o
   4   6   6       72.71       96.87      5.85 o
   6   6   6      469.58      436.56      8.57 o
   8   6   6      346.99      385.67      6.25 o
  10   6   6       85.20       67.43      3.19 o
  12   6   6      137.63      134.19      5.83 o
  14   6   6       21.21       12.92      3.44 o
 -15   7   6      371.09      351.00     11.94 o
 -13   7   6      459.63      522.32     62.32 o
 -11   7   6       68.67       64.84      3.94 o
  -9   7   6      656.21      636.70     25.91 o
  -7   7   6      201.62      259.78      5.70 o
  -5   7   6        5.62       -1.53      6.81 o
  -3   7   6        9.32        1.22      9.55 o
  -1   7   6        9.01        6.37      2.17 o
   1   7   6      432.95      407.12      8.83 o
   3   7   6     1102.62     1261.40     23.52 o
   5   7   6      378.43      356.88      7.34 o
   7   7   6      978.68     1098.36     17.55 o
   9   7   6     1118.86     1069.88     15.63 o
  11   7   6      165.28      174.57      5.73 o
  13   7   6      351.93      345.19     11.82 o
 -14   8   6       48.29       30.56      4.54 o
 -12   8   6      236.53      263.30     10.03 o
 -10   8   6       63.38       36.02      6.92 o
  -8   8   6       16.07       24.76      4.30 o
  -6   8   6        9.80        5.84      2.17 o
  -4   8   6       82.26       70.40      3.70 o
  -2   8   6      157.32      201.06      5.00 o
   0   8   6        0.67       -0.11      2.33 o
   2   8   6       66.09       98.40      3.75 o
   4   8   6      553.27      528.97     10.27 o
   6   8   6      180.87      170.37      4.98 o
   8   8   6      233.88      297.82      6.26 o
  10   8   6       72.37       52.87      8.24 o
  12   8   6      144.66      151.95      7.37 o
 -13   9   6      152.41      133.00      6.69 o
 -11   9   6       86.02       83.24      9.79 o
  -9   9   6      305.28      295.28     18.50 o
  -7   9   6      180.83      154.73      4.76 o
  -5   9   6      425.79      500.78     11.70 o
  -3   9   6      568.28      542.61     10.86 o
  -1   9   6      166.26      172.73      7.52 o
   1   9   6      480.75      519.76     10.57 o
   3   9   6      815.84      755.28     15.58 o
   5   9   6      530.03      612.67     12.33 o
   7   9   6      149.38      122.11      4.41 o
   9   9   6       76.66       68.33      3.39 o
 -10  10   6       48.54       42.24      3.82 o
  -8  10   6       55.08       42.56      4.42 o
  -6  10   6      175.40      142.67      4.74 o
  -4  10   6       62.28       65.80      4.23 o
  -2  10   6       87.93       56.66      3.35 o
   0  10   6      334.88      367.78      8.96 o
   2  10   6        0.60        2.79      3.46 o
   4  10   6       52.26       48.57     15.76 o
   6  10   6       13.76       12.22      3.51 o
   8  10   6        1.30       -0.39      3.94 o
  -7  11   6       46.77       38.80      4.54 o
  -5  11   6       13.79       22.15      4.35 o
  -3  11   6       62.12       60.79      9.79 o
  -1  11   6       42.67       44.33      3.56 o
   1  11   6       35.45       40.58      6.69 o
   3  11   6       80.46       75.65      4.65 o
 -19   1   7        3.84       -3.82      5.61 o
 -17   1   7      276.05      298.30      8.83 o
 -15   1   7      619.77      620.88     14.21 o
 -13   1   7      185.17      229.17      4.56 o
 -11   1   7      152.17      166.82      3.60 o
  -9   1   7       34.52       25.88      3.70 o
  -7   1   7      655.85      628.63      7.01 o
  -5   1   7       23.58       16.36      2.51 o
  -3   1   7      167.35      232.61      3.50 o
  -1   1   7      425.29      463.36      5.33 o
   1   1   7     4711.21     4815.05     59.62 o
   3   1   7     3630.90     3542.42     41.62 o
   5   1   7     1132.33     1145.65     15.94 o
   7   1   7      330.61      338.60      5.73 o
   9   1   7      290.51      304.35      7.28 o
  11   1   7       24.44       19.43      2.29 o
  13   1   7      138.18      152.55      4.30 o
  15   1   7       39.29       40.64      3.12 o
 -18   2   7        0.80        4.35      3.26 o
 -16   2   7      109.32      101.95      4.30 o
 -14   2   7      120.25      142.94      4.89 o
 -12   2   7      745.11      744.48     10.72 o
 -10   2   7      317.96      342.93      5.47 o
  -8   2   7      622.42      655.82      7.91 o
  -6   2   7     3189.95     3393.70     36.49 o
  -4   2   7      931.46      812.68     10.33 o
  -2   2   7     3838.01     3797.42     41.30 o
   0   2   7      197.89      172.21      3.19 o
   2   2   7     1607.26     1430.13     17.72 o
   4   2   7     4224.19     4297.25     57.78 o
   6   2   7       58.36       82.12      8.12 o
   8   2   7      788.25      818.44     12.67 o
  10   2   7        6.42        4.89      2.52 o
  12   2   7      338.17      339.20      8.18 o
  14   2   7      177.40      163.45      5.98 o
  16   2   7       19.52       24.45      6.21 o
 -19   3   7       14.03        4.14      7.64 o
 -17   3   7      130.61      129.67      5.49 o
 -15   3   7      251.25      256.76      6.69 o
 -13   3   7      238.98      253.59      5.74 o
 -11   3   7      192.89      194.12      4.30 o
  -9   3   7      454.32      379.11      6.60 o
  -7   3   7     1350.22     1446.45     17.34 o
  -5   3   7     3643.54     3290.90     59.22 o
  -3   3   7      877.68      882.00     11.58 o
  -1   3   7        5.41        1.59      4.42 o
   1   3   7     2427.89     2421.40     29.13 o
   3   3   7       69.49      108.94      3.71 o
   5   3   7     2750.00     2689.05     40.95 o
   7   3   7      131.48      106.74      3.03 o
   9   3   7       81.48       59.78      3.12 o
  11   3   7     1332.83     1356.64     23.97 o
  13   3   7       29.01       37.36      4.06 o
  15   3   7      281.76      260.25     14.80 o
 -18   4   7       58.35       37.61     10.98 o
 -16   4   7      174.58      194.92      5.88 o
 -14   4   7      509.76      459.89      8.40 o
 -12   4   7      493.40      558.82     13.13 o
 -10   4   7      738.74      727.00     11.58 o
  -8   4   7     2477.08     2414.89     31.22 o
  -6   4   7     2948.89     3100.08     35.42 o
  -4   4   7     3528.43     3337.76     43.34 o
  -2   4   7     1022.47     1254.02     31.28 o
   0   4   7     3122.47     2888.37     97.30 o
   2   4   7     2427.01     2568.93     33.17 o
   4   4   7     1030.04     1081.57     15.54 o
   6   4   7      359.98      329.46      7.88 o
   8   4   7      250.14      303.76      5.91 o
  10   4   7     1143.56     1099.97     18.49 o
  12   4   7       91.55      106.93      6.09 o
  14   4   7      430.98      448.05     29.25 o
 -17   5   7       28.46       17.68     11.10 o
 -15   5   7       48.04       49.77      3.67 o
 -13   5   7       65.34       71.60      3.84 o
 -11   5   7      233.14      191.87      4.89 o
  -9   5   7       88.63      116.44      7.52 o
  -7   5   7     1904.33     1753.24     36.77 o
  -5   5   7     2231.00     2614.39     36.03 o
  -3   5   7      298.64      333.05      7.04 o
  -1   5   7      100.84       70.29      6.57 o
   1   5   7      431.40      506.23     11.10 o
   3   5   7      573.93      451.58      7.89 o
   5   5   7      244.37      346.18     10.03 o
   7   5   7       46.76       33.92      2.92 o
   9   5   7      420.21      411.29      8.49 o
  11   5   7      607.99      651.90     14.18 o
  13   5   7      117.79       83.14      4.85 o
 -16   6   7      180.36      154.55     30.80 o
 -14   6   7      352.32      381.78      9.91 o
 -12   6   7       85.65       75.34      5.61 o
 -10   6   7      317.12      332.89     11.58 o
  -8   6   7      970.11     1043.90     22.33 o
  -6   6   7      108.28       80.71      8.72 o
  -4   6   7      743.94      878.78     16.12 o
  -2   6   7      548.59      493.83      7.18 o
   0   6   7      938.03     1099.67     19.73 o
   2   6   7     1567.51     1658.57     43.70 o
   4   6   7      525.63      546.99     23.76 o
   6   6   7     1852.48     2179.79     30.96 o
   8   6   7      784.45      717.00     12.96 o
  10   6   7      414.83      507.24     16.59 o
  12   6   7      368.36      346.78     11.03 o
 -15   7   7        0.11       -3.34      3.82 o
 -13   7   7       13.72        9.37      3.13 o
 -11   7   7       50.34       54.54      5.13 o
  -9   7   7       92.78       67.78      4.66 o
  -7   7   7      464.86      491.90      8.97 o
  -5   7   7      197.13      192.01      4.89 o
  -3   7   7      117.60       91.30      2.48 o
  -1   7   7      317.77      357.30      6.93 o
   1   7   7       68.57       90.98      3.39 o
   3   7   7       12.19        4.75      2.75 o
   5   7   7       46.37       47.16      6.92 o
   7   7   7        9.28        4.80      2.03 o
   9   7   7        7.25        9.30      3.19 o
  11   7   7       45.00       42.03      3.29 o
 -14   8   7      113.20       96.23      6.21 o
 -12   8   7       46.73       50.62      4.54 o
 -10   8   7       40.29       38.14      2.62 o
  -8   8   7      261.23      266.20      6.21 o
  -6   8   7      246.45      251.80      5.59 o
  -4   8   7      276.78      292.83      5.86 o
  -2   8   7      131.84      140.78      9.07 o
   0   8   7       12.79       10.63      1.99 o
   2   8   7      583.96      539.87     11.27 o
   4   8   7       85.47      116.62      7.76 o
   6   8   7        0.57       -2.97      4.54 o
   8   8   7      209.26      209.68      5.28 o
  10   8   7        0.68       -2.65      3.09 o
 -11   9   7      138.14      108.68      6.81 o
  -9   9   7       98.12      100.98      6.45 o
  -7   9   7      340.31      328.52      7.30 o
  -5   9   7      253.33      256.82      5.86 o
  -3   9   7      297.58      300.84      6.90 o
  -1   9   7      300.65      275.94      6.93 o
   1   9   7        8.63       18.98      5.13 o
   3   9   7      133.20       91.95      4.36 o
   5   9   7       31.59       28.53      3.35 o
   7   9   7       27.11       24.80      3.00 o
   9   9   7       14.92       11.90      3.80 o
  -8  10   7        0.83       -0.72      5.13 o
  -6  10   7        5.00       -2.13      2.75 o
  -4  10   7        0.49       -1.91      2.78 o
  -2  10   7       12.32        3.29      3.82 o
   0  10   7       27.37       26.39      4.66 o
   2  10   7        2.93        0.75      6.69 o
   4  10   7       18.45       20.52      3.72 o
   6  10   7        4.00        8.55      3.58 o
  -5  11   7      199.39      177.98      8.08 o
  -3  11   7      144.43      149.44     13.97 o
  -1  11   7      288.89      298.87     10.98 o
   1  11   7       51.09       41.59      3.90 o
 -18   0   8      292.32      268.86      9.55 o
 -16   0   8      411.10      446.03     11.70 o
 -14   0   8      779.67      815.89     20.06 o
 -12   0   8      169.21      211.07      6.21 o
 -10   0   8      403.83      411.17      7.40 o
  -8   0   8      448.33      431.22      7.40 o
  -6   0   8     1966.92     2163.04     28.18 o
  -4   0   8     2311.32     2168.05     33.43 o
  -2   0   8     2791.74     2803.19     42.98 o
   0   0   8     8093.69     8117.07    130.61 o
   2   0   8    12962.56    13780.51    195.55 o
   4   0   8     5109.46     5119.52     85.00 o
   6   0   8    14069.76    14351.89    459.88 o
   8   0   8     1710.21     1871.02     34.38 o
  10   0   8     1592.91     1578.76     33.91 o
  12   0   8     1425.28     1589.51     29.13 o
  14   0   8       19.31        9.31      4.78 o
 -19   1   8        5.01        8.50      3.77 o
 -17   1   8        2.22       -1.71      2.29 o
 -15   1   8        1.59       -1.78      2.52 o
 -13   1   8       22.02        9.36      2.27 o
 -11   1   8       66.01       66.24      2.52 o
  -9   1   8       43.77       58.78      3.46 o
  -7   1   8        8.21        7.37      1.69 o
  -5   1   8       77.85       78.23      5.13 o
  -3   1   8        1.83        0.07      2.87 o
  -1   1   8     1116.35     1049.59     17.07 o
   1   1   8      213.50      172.66      3.70 o
   3   1   8     1203.02     1406.48     36.29 o
   5   1   8      345.94      315.03      7.20 o
   7   1   8      482.13      532.70      8.94 o
   9   1   8      145.28      143.11      4.11 o
  11   1   8      769.51      765.20     13.00 o
  13   1   8        0.12       -2.98      2.98 o
  15   1   8        0.95        3.29      4.55 o
 -18   2   8       83.26       93.56      5.47 o
 -16   2   8      320.11      312.33     23.04 o
 -14   2   8      829.37      909.04     14.49 o
 -12   2   8      684.13      731.93     11.14 o
 -10   2   8     1605.81     1674.01     19.92 o
  -8   2   8     1041.42     1247.93     14.80 o
  -6   2   8     7196.18     7074.33     72.69 o
  -4   2   8     2993.88     3285.43     38.57 o
  -2   2   8     1103.14      913.14     18.03 o
   0   2   8      935.41     1048.70     14.86 o
   2   2   8     1804.45     1806.19     24.12 o
   4   2   8     2269.49     2156.59     27.60 o
   6   2   8      268.77      366.71      6.56 o
   8   2   8       40.95       21.85      3.94 o
  10   2   8      471.17      541.82     10.44 o
  12   2   8      421.34      418.40      9.23 o
  14   2   8       93.09       88.99      6.81 o
 -17   3   8       14.19       17.68      3.03 o
 -15   3   8      110.88       92.43      3.56 o
 -13   3   8      484.60      524.94      9.65 o
 -11   3   8      318.59      285.69      5.73 o
  -9   3   8      937.63     1081.15     15.19 o
  -7   3   8     2151.28     2240.18     26.28 o
  -5   3   8      528.56      560.81      8.35 o
  -3   3   8       10.90       27.59      3.58 o
  -1   3   8      285.60      355.94      5.65 o
   1   3   8      133.97       88.64      3.94 o
   3   3   8       67.88       71.97      4.78 o
   5   3   8      150.00      159.68      3.88 o
   7   3   8      155.71      165.35      8.12 o
   9   3   8      227.50      178.08      4.73 o
  11   3   8      158.20      186.50      8.72 o
  13   3   8      153.10      127.86      5.49 o
  15   3   8       12.87        9.95      5.01 o
 -18   4   8        0.47        2.87      8.83 o
 -16   4   8       36.06       41.42      2.24 o
 -14   4   8       95.02       94.43      4.17 o
 -12   4   8       13.59       12.26      3.22 o
 -10   4   8        4.83        7.56      2.24 o
  -8   4   8        1.04        2.23      2.16 o
  -6   4   8     1834.75     1990.01     26.62 o
  -4   4   8        1.41       -1.18      5.13 o
  -2   4   8       17.36       18.42      2.98 o
   0   4   8       68.55       88.21      9.67 o
   2   4   8        6.23        0.75      2.51 o
   4   4   8      269.60      350.95      6.82 o
   6   4   8      357.18      331.55      6.15 o
   8   4   8       11.26        1.22      2.35 o
  10   4   8      193.63      211.39      5.84 o
  12   4   8        0.17        0.16      3.03 o
  14   4   8       93.49      118.00      6.22 o
 -17   5   8       32.39       37.12      8.72 o
 -15   5   8      192.53      188.79     10.63 o
 -13   5   8      229.13      262.63     16.12 o
 -11   5   8      352.97      374.06      7.37 o
  -9   5   8      696.32      738.28     12.06 o
  -7   5   8      646.82      631.48      9.44 o
  -5   5   8      859.81      951.72     13.63 o
  -3   5   8      382.90      367.26      9.19 o
  -1   5   8      466.57      515.32     11.46 o
   1   5   8        2.86        6.52      1.99 o
   3   5   8      411.09      442.60      6.80 o
   5   5   8      167.16      220.79      4.93 o
   7   5   8       41.21       33.97      2.78 o
   9   5   8      314.09      344.86      7.33 o
  11   5   8        1.42        1.94      5.37 o
  13   5   8      266.01      259.68      8.34 o
 -16   6   8        9.89        8.25      9.19 o
 -14   6   8       29.47       26.56      7.04 o
 -12   6   8      112.78      103.83      3.97 o
 -10   6   8      268.74      270.42     10.39 o
  -8   6   8      300.56      340.54      5.77 o
  -6   6   8      196.82      149.98      4.41 o
  -4   6   8      295.66      332.94      5.90 o
  -2   6   8      277.16      226.71      5.25 o
   0   6   8      351.07      415.03     22.09 o
   2   6   8       65.67       67.92      3.34 o
   4   6   8      153.13      134.97      7.88 o
   6   6   8        0.85       -2.67      2.67 o
   8   6   8      143.16      116.81      4.89 o
  10   6   8        1.63       -0.72      2.41 o
  12   6   8        2.47        0.35      2.89 o
 -15   7   8       92.57       78.08      5.73 o
 -13   7   8       45.28       28.29      8.24 o
 -11   7   8        5.87       -2.19      2.58 o
  -9   7   8       27.00       15.91      4.18 o
  -7   7   8        1.89        1.86      2.27 o
  -5   7   8      176.78      198.65      8.48 o
  -3   7   8      589.71      526.08     13.25 o
  -1   7   8      385.34      501.70      9.61 o
   1   7   8     1479.04     1366.71     26.48 o
   3   7   8      963.16     1083.06     24.12 o
   5   7   8      703.47      759.22     14.69 o
   7   7   8      499.54      465.14     12.33 o
   9   7   8      113.34      128.79      5.65 o
  11   7   8      222.51      171.56      6.56 o
 -12   8   8       14.53        7.88      3.34 o
 -10   8   8        0.42       -2.16      5.85 o
  -8   8   8       25.17       17.20      1.82 o
  -6   8   8       35.96       52.55      8.00 o
  -4   8   8       44.30       27.39      2.48 o
  -2   8   8      113.46      118.62      4.39 o
   0   8   8      356.16      414.09     10.01 o
   2   8   8      266.80      208.34      7.17 o
   4   8   8      352.19      437.20     11.10 o
   6   8   8      144.02      105.49      4.36 o
   8   8   8      135.03      151.00      5.73 o
  10   8   8      206.88      189.73      7.51 o
 -11   9   8       12.61        8.83      4.30 o
  -9   9   8      136.66      128.52      4.17 o
  -7   9   8      221.91      212.48      9.19 o
  -5   9   8      284.38      246.86      5.75 o
  -3   9   8      391.67      461.44     22.33 o
  -1   9   8      159.46      127.81      4.33 o
   1   9   8      471.33      498.56     12.40 o
   3   9   8      252.39      239.11      8.56 o
   5   9   8        8.31       12.36      3.36 o
   7   9   8       48.54       59.22      5.08 o
  -8  10   8       63.37       56.80     13.97 o
  -6  10   8       61.09       52.46      9.19 o
  -4  10   8       51.88       49.60      7.88 o
  -2  10   8       59.94       48.31      6.21 o
   0  10   8        1.03        0.84      2.25 o
   2  10   8        1.64        0.35      2.75 o
   4  10   8        0.41        6.35      4.18 o
 -17   1   9       86.52       86.45      7.64 o
 -15   1   9      108.59      102.85      7.40 o
 -13   1   9       60.71       83.10      3.22 o
 -11   1   9       43.10       39.78      2.11 o
  -9   1   9        2.48        6.10      1.52 o
  -7   1   9      197.35      214.89      4.89 o
  -5   1   9     3241.34     3367.17     36.34 o
  -3   1   9      779.61      811.60      9.96 o
  -1   1   9      646.81      634.48     10.86 o
   1   1   9      700.98      855.17     11.08 o
   3   1   9       47.60       28.85      2.01 o
   5   1   9     1325.94     1523.52     22.40 o
   7   1   9      199.64      195.94      9.31 o
   9   1   9        2.62        5.31      2.24 o
  11   1   9      203.96      214.38      5.70 o
  13   1   9       41.39       25.26      3.58 o
 -18   2   9       19.23       19.94      3.50 o
 -16   2   9       74.87       74.99      3.26 o
 -14   2   9      261.12      239.87      5.56 o
 -12   2   9      164.54      162.26      3.63 o
 -10   2   9      246.18      243.52      4.54 o
  -8   2   9      996.03     1015.65     13.02 o
  -6   2   9     1206.08     1095.28     15.66 o
  -4   2   9      677.38      780.47      9.98 o
  -2   2   9       85.66       59.73      1.77 o
   0   2   9      739.32      735.07     10.55 o
   2   2   9      327.32      335.40      6.02 o
   4   2   9      272.46      272.97      5.88 o
   6   2   9        3.95       13.05      2.61 o
   8   2   9      381.92      314.57      6.33 o
  10   2   9      644.58      729.30     20.53 o
  12   2   9        1.70       -0.55      3.10 o
  14   2   9      169.21      160.73      8.13 o
 -17   3   9       81.56       80.79      5.37 o
 -15   3   9      116.27      137.16      4.64 o
 -13   3   9      284.56      249.95      5.90 o
 -11   3   9      119.10      133.40      4.01 o
  -9   3   9       54.98       50.68      2.74 o
  -7   3   9     1129.44     1158.62     34.50 o
  -5   3   9      673.22      762.90     10.51 o
  -3   3   9      119.75      101.88      2.96 o
  -1   3   9       18.82       39.91      2.24 o
   1   3   9      688.70      591.63      9.17 o
   3   3   9      827.60      891.25     16.95 o
   5   3   9       56.30       45.12      2.87 o
   7   3   9      381.34      373.89     10.15 o
   9   3   9      181.21      198.90      5.40 o
  11   3   9      413.01      359.02     10.39 o
  13   3   9      124.88      147.60     10.74 o
 -16   4   9      100.43       99.90      5.32 o
 -14   4   9      266.85      256.75      7.52 o
 -12   4   9      423.53      397.47      9.67 o
 -10   4   9      357.75      402.15     15.04 o
  -8   4   9     1261.02     1181.45     29.85 o
  -6   4   9      783.11      899.29     29.85 o
  -4   4   9     1291.07     1263.13     29.73 o
  -2   4   9     1003.41     1021.53     13.69 o
   0   4   9       35.15       57.02      2.60 o
   2   4   9      770.57      705.70     10.78 o
   4   4   9      474.69      605.06     10.47 o
   6   4   9      585.27      529.61     10.09 o
   8   4   9      674.93      731.12     11.79 o
  10   4   9      259.73      269.62      7.64 o
  12   4   9      708.89      693.24     16.78 o
 -15   5   9      100.58       85.94      6.81 o
 -13   5   9      232.72      266.27     10.27 o
 -11   5   9      179.31      163.32      5.37 o
  -9   5   9      153.47      159.04      4.08 o
  -7   5   9      344.56      422.43      8.30 o
  -5   5   9      183.17      145.08      9.91 o
  -3   5   9       66.32      107.10      7.28 o
  -1   5   9      199.74      155.43      4.04 o
   1   5   9      243.19      269.57      5.91 o
   3   5   9      931.95     1042.64     14.70 o
   5   5   9      622.98      520.69      9.70 o
   7   5   9      177.44      243.27      8.24 o
   9   5   9      217.48      150.43      4.55 o
  11   5   9       15.55       13.08      5.61 o
 -14   6   9      160.78      144.68      5.61 o
 -12   6   9      167.65      192.31     13.01 o
 -10   6   9      104.89       89.25      3.58 o
  -8   6   9      239.57      281.96      8.72 o
  -6   6   9      387.53      402.50      8.66 o
  -4   6   9     1011.05     1053.86     33.43 o
  -2   6   9      789.13     1000.69     16.43 o
   0   6   9      586.89      549.33     10.01 o
   2   6   9     1570.31     1845.94     32.94 o
   4   6   9     1004.80      994.81     16.69 o
   6   6   9      384.91      376.67      9.44 o
   8   6   9      330.51      363.23     14.09 o
  10   6   9       22.46        9.18      3.60 o
 -13   7   9       42.90       36.53      4.30 o
 -11   7   9       56.73       48.28      3.94 o
  -9   7   9       18.55       20.63      2.51 o
  -7   7   9        0.68        0.30      2.73 o
  -5   7   9       33.94       44.38      3.32 o
  -3   7   9       38.53       41.45      1.83 o
  -1   7   9       85.29       60.11      3.06 o
   1   7   9       17.44       10.66      3.22 o
   3   7   9        2.80       -0.86      2.87 o
   5   7   9       57.07       62.41      5.97 o
   7   7   9        7.67        3.95      5.01 o
   9   7   9        7.35        6.44      3.12 o
 -12   8   9       41.90       46.09      5.13 o
 -10   8   9       78.06       60.95      2.80 o
  -8   8   9       82.45       73.19      3.82 o
  -6   8   9       44.20       40.33      3.39 o
  -4   8   9      130.32      131.95      4.30 o
  -2   8   9       24.60       30.74      8.48 o
   0   8   9      118.50      119.77      4.84 o
   2   8   9       47.02       41.73      3.53 o
   4   8   9       94.10      112.30      5.01 o
   6   8   9       27.20       29.39      4.05 o
   8   8   9        0.96        3.82      3.88 o
  -9   9   9       90.88       84.40      4.23 o
  -7   9   9      141.21      140.65     24.24 o
  -5   9   9       49.16       28.23      5.97 o
  -3   9   9       13.68       17.65      3.46 o
  -1   9   9       42.10       27.62      8.72 o
   1   9   9       30.95       30.75     11.34 o
   3   9   9       53.64       54.39      5.01 o
   5   9   9        3.32        5.29      4.36 o
  -6  10   9        0.11       -2.27      4.85 o
  -4  10   9        1.02        1.02      3.86 o
  -2  10   9        5.71       13.74      4.20 o
   0  10   9        0.80        1.06      4.54 o
   2  10   9       47.32       25.69      4.35 o
 -18   0  10       21.78       21.25      6.45 o
 -16   0  10      103.67      104.10      5.25 o
 -14   0  10      184.26      237.82      7.40 o
 -12   0  10      337.77      358.16      7.64 o
 -10   0  10      305.25      334.52      6.69 o
  -8   0  10      136.88      134.67      3.82 o
  -6   0  10     6146.52     6817.43    102.67 o
  -4   0  10     5863.09     6061.71    101.72 o
  -2   0  10     6559.54     6806.68    101.48 o
   0   0  10     4329.45     4820.58     80.71 o
   2   0  10     5653.98     5418.70     91.93 o
   4   0  10     5844.59     6462.14     99.09 o
   6   0  10      773.50      704.62     12.42 o
   8   0  10       31.62       39.64      5.01 o
  10   0  10      204.02      215.85      9.31 o
  12   0  10      344.84      299.42     10.98 o
 -17   1  10        0.48       -1.27      3.19 o
 -15   1  10        0.08       -1.20      2.07 o
 -13   1  10        2.52        4.00      1.94 o
 -11   1  10       20.50       13.30      1.83 o
  -9   1  10        0.70       -1.60      1.60 o
  -7   1  10       61.21       42.89      4.66 o
  -5   1  10        0.76       10.98      2.75 o
  -3   1  10      211.46      160.69      5.61 o
  -1   1  10      964.58     1071.44     13.08 o
   1   1  10      590.84      568.00      8.78 o
   3   1  10      618.57      668.66     13.97 o
   5   1  10        4.80       14.07      2.47 o
   7   1  10      310.33      256.70      5.79 o
   9   1  10       13.20       23.06      2.33 o
  11   1  10      118.72      143.32      4.81 o
  13   1  10        7.88       11.09      8.36 o
 -18   2  10       79.77       88.11      6.46 o
 -16   2  10      259.22      269.43      6.67 o
 -14   2  10      544.28      516.34     10.11 o
 -12   2  10      495.77      585.84      9.11 o
 -10   2  10      505.69      483.29     10.51 o
  -8   2  10      254.79      260.94      6.92 o
  -6   2  10     1823.32     1924.19     23.97 o
  -4   2  10      657.66      665.70      9.06 o
  -2   2  10      319.37      356.59      9.19 o
   0   2  10      674.38      632.60      8.43 o
   2   2  10      364.33      463.90     14.09 o
   4   2  10      500.41      473.31      9.79 o
   6   2  10      645.39      699.74     16.24 o
   8   2  10       42.64       57.36      3.03 o
  10   2  10      464.71      450.33      9.20 o
  12   2  10      198.14      216.47      6.71 o
 -17   3  10       70.99       71.93      6.09 o
 -15   3  10      227.54      207.40      9.19 o
 -13   3  10      304.81      272.45      6.80 o
 -11   3  10       90.98       95.16      3.65 o
  -9   3  10       81.49       78.51      9.91 o
  -7   3  10        6.98        5.55      2.17 o
  -5   3  10       30.57       40.55      3.94 o
  -3   3  10        8.97        7.93      4.42 o
  -1   3  10        6.80        3.10      2.15 o
   1   3  10       37.44       23.20      2.87 o
   3   3  10      522.91      591.10     10.57 o
   5   3  10       39.30       22.44      2.61 o
   7   3  10      155.55      155.02      9.43 o
   9   3  10      146.67      144.29      4.64 o
  11   3  10       12.00        9.42      2.52 o
  13   3  10      134.44      142.33      7.75 o
 -16   4  10       17.39       18.55      3.96 o
 -14   4  10       69.17       70.31      4.05 o
 -12   4  10       28.19       25.49      2.82 o
 -10   4  10       51.38       55.08      2.73 o
  -8   4  10       28.36       30.12      2.20 o
  -6   4  10       89.55       75.64      2.92 o
  -4   4  10        8.34       19.99      2.30 o
  -2   4  10       42.44       47.63      2.30 o
   0   4  10       26.75        8.05      5.37 o
   2   4  10        8.28       29.68      2.12 o
   4   4  10        0.34        2.77      2.52 o
   6   4  10      170.98      240.04      8.12 o
   8   4  10        0.89       -1.88      2.41 o
  10   4  10       75.45       85.71      4.30 o
  12   4  10       10.13        9.51      4.89 o
 -15   5  10      182.26      174.06      6.74 o
 -13   5  10      300.40      304.95     12.77 o
 -11   5  10      111.38      113.34      4.30 o
  -9   5  10      163.92      155.45      8.83 o
  -7   5  10      100.65      109.69      3.79 o
  -5   5  10      266.10      246.70      9.91 o
  -3   5  10      182.13      216.36      9.67 o
  -1   5  10        4.16        0.12      5.49 o
   1   5  10      202.27      241.54      5.63 o
   3   5  10      213.19      212.82      5.85 o
   5   5  10      198.71      196.98      5.33 o
   7   5  10       51.03       58.78      3.67 o
   9   5  10       24.00        7.73      3.19 o
  11   5  10      146.73      123.87      6.25 o
 -14   6  10       22.13       13.68      3.00 o
 -12   6  10       35.95       28.70      2.73 o
 -10   6  10       74.87       53.74      4.15 o
  -8   6  10       86.95       86.51      4.06 o
  -6   6  10        6.05       10.74      2.92 o
  -4   6  10       82.37       61.05      6.33 o
  -2   6  10       85.68      101.32      3.82 o
   0   6  10      247.12      206.08      5.38 o
   2   6  10        0.05        1.79      2.63 o
   4   6  10        0.81        1.15      7.16 o
   6   6  10        5.21        4.58      3.60 o
   8   6  10        5.15        3.57      7.64 o
  10   6  10       41.56       25.70      4.47 o
 -13   7  10       12.58       14.09      6.45 o
 -11   7  10       17.04       11.70      3.69 o
  -9   7  10       84.85       94.80      4.87 o
  -7   7  10      260.09      226.54      6.17 o
  -5   7  10      618.00      666.06     13.57 o
  -3   7  10      744.28      753.92     11.52 o
  -1   7  10      389.37      382.34     13.49 o
   1   7  10      362.08      396.16     10.47 o
   3   7  10      515.41      475.78     11.52 o
   5   7  10      242.20      305.97     13.85 o
   7   7  10      128.18       95.59      5.64 o
   9   7  10       11.44       14.65      5.01 o
 -10   8  10       13.93       14.69      3.94 o
  -8   8  10       96.13       76.00      9.31 o
  -6   8  10       67.41       55.90      5.49 o
  -4   8  10      115.72      120.99      6.57 o
  -2   8  10      240.71      194.06      5.79 o
   0   8  10      309.96      358.08     10.63 o
   2   8  10      239.42      257.25     21.61 o
   4   8  10       53.98       47.54      3.28 o
   6   8  10       51.70       65.86      7.37 o
  -9   9  10      101.61       78.14      5.65 o
  -7   9  10      133.36      128.22      6.43 o
  -5   9  10      136.94      134.20      6.62 o
  -3   9  10       80.68       82.30      5.59 o
  -1   9  10       34.48       34.21      3.63 o
   1   9  10       21.71        8.30      3.34 o
   3   9  10       44.61       46.30      5.25 o
 -17   1  11       31.44       32.00      3.15 o
 -15   1  11       39.00       41.80      4.42 o
 -13   1  11      257.04      263.59     11.22 o
 -11   1  11      184.13      196.90      4.11 o
  -9   1  11       51.39       45.11      2.07 o
  -7   1  11      398.72      493.66      7.44 o
  -5   1  11     1121.76     1079.93     15.06 o
  -3   1  11       64.72       82.97      2.69 o
  -1   1  11        4.30        1.87      1.94 o
   1   1  11       31.99       26.04      4.18 o
   3   1  11      132.42      156.62      3.63 o
   5   1  11      261.32      229.13      5.86 o
   7   1  11        1.64        3.54      1.69 o
   9   1  11       11.95        5.32      4.54 o
  11   1  11      191.91      187.11     14.21 o
 -16   2  11       49.06       46.22      3.71 o
 -14   2  11      145.18      125.80      4.54 o
 -12   2  11      145.62      161.18      4.05 o
 -10   2  11      163.65      163.12      3.84 o
  -8   2  11      220.31      222.97      8.24 o
  -6   2  11        3.19       -2.31      2.35 o
  -4   2  11      166.99      140.71      4.89 o
  -2   2  11      143.20      159.04      3.58 o
   0   2  11       52.38       34.49      1.94 o
   2   2  11      425.64      534.30      8.19 o
   4   2  11      169.22      129.04      4.13 o
   6   2  11      735.98      726.58     13.50 o
   8   2  11      167.40      174.99     10.15 o
  10   2  11        0.87        2.16      4.30 o
  12   2  11       73.95       80.17      5.48 o
 -15   3  11       43.31       38.38      5.25 o
 -13   3  11      125.58      136.09      4.81 o
 -11   3  11      136.47      128.57      5.73 o
  -9   3  11       57.67       67.45      4.78 o
  -7   3  11       82.67       62.27      6.33 o
  -5   3  11      478.60      549.84      8.78 o
  -3   3  11      200.48      168.05      4.18 o
  -1   3  11      384.56      363.61      6.35 o
   1   3  11       46.42       64.24      2.34 o
   3   3  11      314.04      254.86      6.50 o
   5   3  11      716.20      859.58     15.33 o
   7   3  11      157.63      139.29      7.52 o
   9   3  11      119.33      139.78      8.36 o
  11   3  11       32.93       33.36      3.71 o
 -16   4  11       56.47       46.38     12.65 o
 -14   4  11      217.15      207.82      6.53 o
 -12   4  11      208.94      197.66      5.42 o
 -10   4  11      161.39      169.88      6.10 o
  -8   4  11      258.73      288.24      6.74 o
  -6   4  11      202.84      164.97      4.63 o
  -4   4  11      297.82      354.74      6.69 o
  -2   4  11      148.06      124.85      3.29 o
   0   4  11      283.22      338.46      7.12 o
   2   4  11     1055.68     1106.41     19.19 o
   4   4  11      877.88      895.83     18.15 o
   6   4  11      450.41      501.79     16.48 o
   8   4  11      661.56      603.17     13.25 o
  10   4  11      111.27      109.48      4.90 o
 -15   5  11       41.44       35.42      6.33 o
 -13   5  11       73.44       54.65      4.42 o
 -11   5  11       21.85       31.86      6.69 o
  -9   5  11       27.10       20.47      3.84 o
  -7   5  11       50.17       40.50      4.66 o
  -5   5  11      323.78      345.15      6.87 o
  -3   5  11      281.66      237.87      4.88 o
  -1   5  11      241.01      292.38      8.83 o
   1   5  11      348.93      279.45      8.00 o
   3   5  11      110.44      121.08      4.28 o
   5   5  11       91.15       80.05      3.67 o
   7   5  11       55.69       47.23      3.56 o
   9   5  11        7.44        9.25     12.42 o
 -14   6  11      109.73      100.53      8.24 o
 -12   6  11      110.57      103.18      8.95 o
 -10   6  11      109.98      114.65      5.50 o
  -8   6  11      273.30      256.26      7.55 o
  -6   6  11      518.02      566.97     26.26 o
  -4   6  11      840.60      840.42     14.24 o
  -2   6  11      469.47      516.61     18.27 o
   0   6  11      280.41      288.54     29.25 o
   2   6  11      300.18      242.05      5.79 o
   4   6  11      363.25      414.38     20.18 o
   6   6  11       41.97       29.33      3.71 o
   8   6  11       18.56       16.12      3.71 o
 -11   7  11        5.31        1.84      3.52 o
  -9   7  11       13.90       -1.23     11.82 o
  -7   7  11       24.46       15.96      2.98 o
  -5   7  11        1.04       -0.18      6.09 o
  -3   7  11        0.02        0.40      3.58 o
  -1   7  11       16.61        7.63      4.42 o
   1   7  11        3.21        5.45      2.97 o
   3   7  11       13.37       16.00      4.78 o
   5   7  11       10.99        4.60      3.10 o
   7   7  11        7.01       22.42      6.35 o
 -10   8  11       10.24        9.67      3.96 o
  -8   8  11       33.95       30.31     11.22 o
  -6   8  11       57.07       62.98      3.46 o
  -4   8  11      117.10      102.42      3.46 o
  -2   8  11       28.09       35.64      5.01 o
   0   8  11        7.87       14.56      4.30 o
   2   8  11       22.11       18.28      3.38 o
   4   8  11        1.79        7.01      4.91 o
  -5   9  11        0.79        6.16      4.92 o
  -3   9  11       26.64       15.42      4.33 o
  -1   9  11       30.12       22.17      4.39 o
   1   9  11       14.03       25.38      5.82 o
 -16   0  12       58.36       49.66      5.25 o
 -14   0  12      204.17      212.75      8.60 o
 -12   0  12      625.21      673.10     14.33 o
 -10   0  12      886.99      921.90     19.58 o
  -8   0  12     1376.80     1540.56     33.91 o
  -6   0  12     4082.74     4311.27     80.71 o
  -4   0  12     2371.12     2769.52     46.80 o
  -2   0  12     1486.26     1518.59     27.22 o
   0   0  12     1010.39     1111.96     21.01 o
   2   0  12      141.29      164.99      5.97 o
   4   0  12      282.07      256.44      8.60 o
   6   0  12      125.06      170.96      7.88 o
   8   0  12       52.07       31.28      6.21 o
  10   0  12      314.18      363.17     15.28 o
 -15   1  12        1.02        1.41      2.69 o
 -13   1  12        7.86        6.78      2.27 o
 -11   1  12       40.17       32.49      2.11 o
  -9   1  12      104.99      112.81      5.73 o
  -7   1  12       82.53       80.00      2.87 o
  -5   1  12      386.83      400.07      6.67 o
  -3   1  12      403.35      408.39      6.50 o
  -1   1  12       59.04       45.97      2.36 o
   1   1  12        6.10       19.72      2.51 o
   3   1  12        0.82        0.87      3.58 o
   5   1  12        2.67       10.89      3.70 o
   7   1  12       51.94       51.65      2.98 o
   9   1  12       29.45       32.55      3.77 o
  11   1  12        7.30        2.58      4.38 o
 -16   2  12       76.37       66.49      4.54 o
 -14   2  12      121.32      118.04      4.28 o
 -12   2  12      253.66      250.66      5.95 o
 -10   2  12      119.37      119.94      9.91 o
  -8   2  12       29.43       24.49      2.58 o
  -6   2  12      471.54      550.37      9.28 o
  -4   2  12      396.07      385.70     15.04 o
  -2   2  12      244.42      257.94      4.30 o
   0   2  12       72.01       87.24      2.98 o
   2   2  12      259.05      260.31      5.15 o
   4   2  12      636.69      717.28     13.36 o
   6   2  12      509.15      530.87     10.78 o
   8   2  12      152.92      170.81      4.82 o
  10   2  12      320.22      299.67     10.32 o
 -15   3  12       42.55       30.46      4.30 o
 -13   3  12       26.01       23.48      2.63 o
 -11   3  12        3.62        0.14      3.18 o
  -9   3  12       15.06       22.26      2.89 o
  -7   3  12        1.06       -1.31      2.27 o
  -5   3  12       55.77       67.21      2.94 o
  -3   3  12      176.33      151.61      3.83 o
  -1   3  12       30.68       34.85      2.34 o
   1   3  12      106.34      109.77      4.18 o
   3   3  12       55.35       40.23      3.82 o
   5   3  12      138.71      168.33      5.82 o
   7   3  12      197.10      180.92      5.61 o
   9   3  12       18.13       25.28      4.19 o
 -14   4  12       20.26       17.07      2.89 o
 -12   4  12       29.90       29.63      2.60 o
 -10   4  12        0.83       -2.27      4.66 o
  -8   4  12       50.67       46.60      8.00 o
  -6   4  12        1.28        6.04      4.54 o
  -4   4  12       10.18       14.42      7.04 o
  -2   4  12       22.04       38.25      3.22 o
   0   4  12        2.13        5.31      2.65 o
   2   4  12       33.57       36.83      5.73 o
   4   4  12       51.77       45.56      3.61 o
   6   4  12      120.51      110.11      5.13 o
   8   4  12        0.30        0.54      3.29 o
 -13   5  12       66.38       58.15      4.89 o
 -11   5  12       19.63       18.42      4.15 o
  -9   5  12       30.27       34.91      3.67 o
  -7   5  12       48.61       42.27      2.73 o
  -5   5  12       60.48       52.30      6.21 o
  -3   5  12      135.71      136.79      3.69 o
  -1   5  12       14.89       25.37      6.33 o
   1   5  12       96.17       69.66      4.15 o
   3   5  12      191.96      198.01     10.39 o
   5   5  12       28.59       31.41      4.89 o
   7   5  12      109.20       90.31      9.91 o
 -12   6  12        4.95        4.15      4.91 o
 -10   6  12        8.64        4.40      5.61 o
  -8   6  12       55.97       34.56      3.96 o
  -6   6  12       21.17       22.88      2.29 o
  -4   6  12        0.68        0.94      4.42 o
  -2   6  12        5.71        2.46      2.26 o
   0   6  12        0.27       -1.63      2.28 o
   2   6  12        0.74        0.16      2.46 o
   4   6  12        0.80        1.75      1.89 o
   6   6  12        5.68       -5.92      5.92 o
 -11   7  12       80.83       64.58      5.27 o
  -9   7  12      128.05      123.67     11.22 o
  -7   7  12      237.67      248.05     16.00 o
  -5   7  12      288.03      243.95      6.69 o
  -3   7  12      229.85      269.38      8.24 o
  -1   7  12      125.29      110.12      3.42 o
   1   7  12      117.02       99.97      4.93 o
   3   7  12      138.85      133.16      8.48 o
   5   7  12        9.49       -2.40     11.58 o
  -8   8  12       84.14       82.57     30.56 o
  -6   8  12       67.22       55.50      6.57 o
  -4   8  12       85.24       64.90      7.16 o
  -2   8  12      145.90      157.20      6.93 o
   0   8  12       44.19       33.71      5.73 o
   2   8  12        3.45       18.57      7.01 o
 -15   1  13       22.82       19.96      2.78 o
 -13   1  13      127.09      124.63      3.67 o
 -11   1  13       90.94       92.02      3.93 o
  -9   1  13       11.51       12.45      2.27 o
  -7   1  13       38.78       36.01      3.82 o
  -5   1  13      144.87      146.73      3.70 o
  -3   1  13       49.75       42.33      2.39 o
  -1   1  13      129.26      132.66      6.45 o
   1   1  13        1.62        1.90      1.94 o
   3   1  13       56.58       67.72      2.95 o
   5   1  13       73.37       67.21      9.55 o
   7   1  13       24.35       18.32      1.62 o
   9   1  13       38.71       40.13      5.25 o
 -14   2  13       19.65       16.96      8.12 o
 -12   2  13        6.98        1.61      3.00 o
 -10   2  13        1.18        3.37      2.74 o
  -8   2  13        0.41        1.19      3.58 o
  -6   2  13       35.85       41.99      6.33 o
  -4   2  13      268.63      248.83      5.97 o
  -2   2  13      199.96      187.90      3.66 o
   0   2  13      151.18      163.74      4.66 o
   2   2  13      220.52      159.25      4.89 o
   4   2  13      111.76      131.82      4.41 o
   6   2  13       25.05       13.87      2.98 o
   8   2  13        5.56       13.65      5.73 o
 -13   3  13      109.19      100.88      5.10 o
 -11   3  13       98.49      101.41     10.98 o
  -9   3  13       33.33       33.65      3.18 o
  -7   3  13       44.84       53.75      3.40 o
  -5   3  13      371.19      368.33      7.64 o
  -3   3  13      167.75      196.49      5.38 o
  -1   3  13      132.55      126.97      4.06 o
   1   3  13      141.76      150.87      5.25 o
   3   3  13      159.02      153.46      4.70 o
   5   3  13      292.02      288.33     10.51 o
   7   3  13       42.88       60.38      4.07 o
 -12   4  13       43.39       47.83      4.86 o
 -10   4  13       56.18       46.14      4.30 o
  -8   4  13       68.04       67.99      4.30 o
  -6   4  13      101.76      100.40      3.69 o
  -4   4  13      532.07      547.17     10.15 o
  -2   4  13      475.24      539.56      9.76 o
   0   4  13      454.03      433.62      9.38 o
   2   4  13      411.11      433.94     23.64 o
   4   4  13      288.14      273.67      8.27 o
   6   4  13      174.51      158.19     16.59 o
   8   4  13       17.37        8.89     13.73 o
 -11   5  13       47.39       42.92      4.24 o
  -9   5  13       36.39       35.20      6.33 o
  -7   5  13       18.74       15.98      2.56 o
  -5   5  13      165.18      171.17      9.07 o
  -3   5  13      100.02       84.86      4.30 o
  -1   5  13       21.30       22.19      3.22 o
   1   5  13        5.50        7.95      3.58 o
   3   5  13       25.10       10.22      3.82 o
   5   5  13      119.01      136.47     16.71 o
 -10   6  13      120.07      114.70      6.22 o
  -8   6  13      215.81      207.74      7.95 o
  -6   6  13      162.05      125.70      9.67 o
  -4   6  13      169.44      165.60     12.65 o
  -2   6  13       77.68       62.17      7.40 o
   0   6  13       66.90       68.49      4.41 o
   2   6  13      102.38       93.56      5.49 o
   4   6  13       19.47       22.77      5.29 o
  -7   7  13        3.39       -4.93      5.37 o
  -5   7  13        1.61        6.14     13.49 o
  -3   7  13        0.78        2.10     12.18 o
  -1   7  13        2.67        3.90      2.97 o
   1   7  13       15.75       -7.99     11.22 o
 -14   0  14      273.78      254.53     10.27 o
 -12   0  14      707.78      752.37     21.97 o
 -10   0  14      557.86      582.84     18.62 o
  -8   0  14      336.52      352.91     10.74 o
  -6   0  14      288.90      292.97      8.60 o
  -4   0  14      206.14      181.47      6.45 o
  -2   0  14      155.09      155.92      5.73 o
   0   0  14       29.11       20.06      2.63 o
   2   0  14       57.33       80.23      4.54 o
   4   0  14      204.99      175.26      7.88 o
   6   0  14      261.55      305.15     23.16 o
   8   0  14      103.00      110.31      9.55 o
 -13   1  14       49.24       35.88      3.61 o
 -11   1  14       58.72       56.50      7.52 o
  -9   1  14       55.30       40.06      5.13 o
  -7   1  14       36.47       34.69      2.69 o
  -5   1  14       21.06       12.17      1.89 o
  -3   1  14        0.08        1.91      2.15 o
  -1   1  14       15.69       13.95      2.11 o
   1   1  14        3.39        7.28      2.98 o
   3   1  14       21.02       15.60      3.70 o
   5   1  14        8.09       14.90      3.09 o
   7   1  14        3.84        8.75      5.55 o
 -12   2  14      108.73      102.95      4.55 o
 -10   2  14       47.11       43.97      3.35 o
  -8   2  14       21.52       20.87      2.95 o
  -6   2  14      128.34      122.08      4.24 o
  -4   2  14      166.34      189.10      5.48 o
  -2   2  14      271.21      276.13      7.04 o
   0   2  14      280.41      302.84      5.84 o
   2   2  14      232.50      242.29      5.73 o
   4   2  14      394.14      406.71     10.74 o
   6   2  14      335.06      357.84     11.79 o
 -13   3  14       16.96       21.05      7.88 o
 -11   3  14       20.52       18.47      3.37 o
  -9   3  14       14.19        8.72      3.00 o
  -7   3  14       10.61       13.61      2.49 o
  -5   3  14       85.35       82.11      8.60 o
  -3   3  14      105.27      101.10      3.94 o
  -1   3  14       31.98       35.79      5.01 o
   1   3  14      120.53      123.68     14.80 o
   3   3  14      161.96      165.54      5.10 o
   5   3  14       90.57       88.09      4.59 o
 -12   4  14        3.49        7.64      5.64 o
 -10   4  14        0.32       -2.54      3.49 o
  -8   4  14        9.98        5.08      2.64 o
  -6   4  14       35.57       42.46      5.01 o
  -4   4  14       80.48       72.55      3.61 o
  -2   4  14       14.70       17.51      2.74 o
   0   4  14        4.17        5.48     10.51 o
   2   4  14        0.25       -1.85      3.58 o
   4   4  14       21.07       31.71      4.42 o
  -9   5  14       24.84       28.22      4.27 o
  -7   5  14       16.54       16.29      3.58 o
  -5   5  14       38.81       36.08      3.29 o
  -3   5  14       87.93       83.14      3.82 o
  -1   5  14       65.40       59.39     10.74 o
   1   5  14       66.98       63.04      7.40 o
   3   5  14       62.43       48.32      4.27 o
  -8   6  14        3.74        1.57      5.13 o
  -6   6  14        1.82        3.80      8.48 o
  -4   6  14        7.09        4.37      2.98 o
  -2   6  14        5.55        1.38      3.10 o
   0   6  14       13.73       17.18      6.45 o
   2   6  14       67.45       67.57      6.45 o
 -11   1  15       55.78       56.25      4.65 o
  -9   1  15       16.74       11.63      6.57 o
  -7   1  15        7.10        6.78      2.34 o
  -5   1  15       47.50       43.19      2.52 o
  -3   1  15       41.63       49.22      4.06 o
  -1   1  15       30.24       25.40      2.52 o
   1   1  15        0.57       -0.07      2.18 o
   3   1  15       17.43       16.67      2.69 o
   5   1  15      104.56      100.17      7.73 o
 -10   2  15       20.21       15.10      3.12 o
  -8   2  15       42.92       44.73      3.73 o
  -6   2  15       91.71       76.74      4.01 o
  -4   2  15       90.57       83.00      8.72 o
  -2   2  15       20.83       12.72      2.64 o
   0   2  15       18.87       13.94      1.91 o
   2   2  15       10.67        7.44      2.12 o
   4   2  15       19.45       12.24      6.57 o
 -11   3  15       61.89       57.75      5.05 o
  -9   3  15       26.76       23.41      3.29 o
  -7   3  15       36.05       34.76      3.58 o
  -5   3  15      116.37      110.61      5.37 o
  -3   3  15       93.12       86.58      5.97 o
  -1   3  15       92.51       98.29      5.61 o
   1   3  15       30.55       20.58      6.33 o
   3   3  15       31.36       29.43      4.18 o
  -8   4  15      110.15       93.89      4.79 o
  -6   4  15      158.07      155.46      6.40 o
  -4   4  15      223.73      199.87      6.65 o
  -2   4  15      117.91      105.56      5.16 o
   0   4  15       66.26       68.41      8.00 o
   2   4  15       44.27       21.06     10.74 o
  -7   5  15        5.08        7.77      4.11 o
  -5   5  15       38.94       36.90      7.88 o
  -3   5  15       10.56       18.62      3.92 o
  -1   5  15       36.16       40.92     11.34 o
  -8   0  16        6.95        6.92      5.49 o
  -6   0  16       16.75       23.40      5.49 o
  -4   0  16       75.29       70.92      4.78 o
  -2   0  16      120.86      115.09      5.97 o
   0   0  16       71.50       74.02      4.78 o
   2   0  16       43.57       28.65      6.21 o
  -9   1  16        0.30        0.20      3.04 o
  -7   1  16        0.33        1.74      2.95 o
  -5   1  16        1.84        2.22      2.98 o
  -3   1  16        5.03        4.10      3.19 o
  -1   1  16        6.08        5.59      3.33 o
   1   1  16        3.84        3.06      3.58 o
  -8   2  16       33.08       28.12      4.18 o
  -6   2  16       95.37       80.87      4.70 o
  -4   2  16      202.45      195.84     14.45 o
  -2   2  16      216.35      217.67     17.67 o
   0   2  16      147.12      156.37      6.80 o
  -7   3  16       44.16       38.01      4.54 o
  -5   3  16       68.03       62.06      7.16 o
  -3   3  16       76.06       73.62      7.76 o
  -1   3  16       66.56       75.17     15.16 o
 
